# Supplementary material for: Comparing independent microarray studies: the case of human embryonic stem cells
Source: BMC Genomics. 2005 Jul 22;6:99. doi: 10.1186/1471-2164-6-99 (PMC1183205; doi:10.1186/1471-2164-6-99)
Supplement: Additional File 4 — RT-PCR primer sequences used. Primer sequences used in real-time RT-PCR. [file 1471-2164-6-99-S4.xls]

## Sheet: 106 Primers
Probe	Symbol	Description	GenBank	LocusLink	UniGene	forward primer	reverse primer	Primer No.
200014_s_at	HNRPC	heterogeneous nuclear ribonucleoprotein C (C1/C2)	NM_004500	3183	Hs.476302	gactaatgtgaagatggagtctgagg	gatcttagacaagcgcctaggtaaag	1
200826_at	SNRPD2	small nuclear ribonucleoprotein D2 polypeptide 16.5kDa	NM_004597	6633	Hs.424327	gtgaaggagatgtggactgaggta	cttcataggacagaggagtgagttct	2
200962_at	RPL31	ribosomal protein L31	AI348010	6160	Hs.375921	GCAAAGAAGGGTGGCGAGAAGAAA	GTGTCAATGCGCACATCTGGAGTT	3
201387_s_at	UCHL1	ubiquitin carboxyl-terminal esterase L1 (ubiquitin thiolesterase)	NM_004181	7345	Hs.76118	gcttcagtacttgtgaaacacagc	acaagacatacactggggagaatg	4
201578_at	PODXL	podocalyxin-like	NM_005397	5420	Hs.16426	gtgttagtctaggcttaggacagctt	gcttctagtgttcctcttacctcttc	5
201601_x_at	IFITM1	interferon induced transmembrane protein 1 (9-27)	NM_003641	8519	Hs.458414	ACCCTCTTCTTGAACTGGTGCTGT	ACTGTCACAGAGCCGAATACCAGT	6
201725_at	C10orf7	chromosome 10 open reading frame 7	NM_006023	8872	Hs.412842	tatatacagagacagtagggggaagg	cccagtagagaggtctacaaagtcc	7
201831_s_at	VDP	vesicle docking protein p115	BE875592	8615	Hs.325948	ggcaaccctccagtttcttatact	ccaactgctcttcttctccaagat	8
201896_s_at	CKS1B	CDC28 protein kinase regulatory subunit 1B	BC001425	1163	Hs.374378	agtagcaaaccactacagtcagtacc	cagagagtttaagtcttctccagctc	9
201969_at	NASP	nuclear autoantigenic sperm protein (histone-binding)	AW003362	4678	Hs.446206	caggtgaagactaggtggatataggac	ctgtactgatctgtgttcctgatcct	10
202188_at	KIAA0095	KIAA0095 gene product	NM_014669	9688	Hs.295014	ccctccagtacttctatttcctca	ctatgactccaggctttctacttcc	11
202209_at	LSM3	LSM3 homolog, U6 small nuclear RNA associated (S. cerevisiae)	NM_014463	27258	Hs.111632	gtagaccagcaacaaactaccaac	gtagtcacagtttcttccacatctcc	12
202234_s_at	SLC16A1	solute carrier family 16 (monocarboxylic acid transporters), member 1	BF511091	6566	Hs.75231	tagaaggtaagagagaagaggtacgc	agagcatccagagcagttaacctt	13
202330_s_at	UNG	uracil-DNA glycosylase	NM_003362	7374	Hs.78853	gataagagaccgagagaagtaagctg	aaacagtacttggcagtctgtgct	14
202345_s_at	FABP5	fatty acid binding protein 5 (psoriasis-associated)	NM_001444	2171	Hs.408061	aatacatgaaggagctaggagtgg	tctctcccagggtacaagaaaact	15
202396_at	TCERG1	transcription elongation regulator 1 (CA150)	NM_006706	10915	Hs.300052	cctcgatgtattaagttctcctccag	cacagtccagtactagataccgtttg	16
202778_s_at	ZNF198	zinc finger protein 198	NM_003453	7750	Hs.315241	gataccaagtgtcttccttgtgtg	gggctatctgtagaactagagcattc	18
202954_at	UBE2C	ubiquitin-conjugating enzyme E2C	NM_007019	11065	Hs.93002	ctaggagaacccaacattgatagtcc	accacagctcaagataaagagtcc	19
203082_at	BMS1L	BMS1-like, ribosome assembly protein (yeast)	NM_014753	9790	Hs.10848	atactctagaagagcttggagggttg	tagagctcctcatcttctgctaagac	20
203345_s_at	M96	likely ortholog of mouse metal response element binding transcription factor 2	AI566096	22823	Hs.31016	GCAGTGGTTTCATGAGGCTTGTGT	TCCAGGGTGCAATCTATCCCAGTT	21
203554_x_at	PTTG1	pituitary tumor-transforming 1	NM_004219	9232	Hs.350966	caccagccttacctaaagctactaga	aggcaggtcaaaactctcaaagtc	22
203744_at	HMGB3	high-mobility group box 3	NM_005342	3149	Hs.19114	gctgaaggagaagtatgagaagga	cccctactctaagtattcacaaggag	23
203764_at	DLG7	discs, large homolog 7 (Drosophila)	NM_014750	9787	Hs.77695	ggtctgaagacctatcaagtaacacc	cttcatgccaaacagttagaggac	24
203832_at	SNRPF	small nuclear ribonucleoprotein polypeptide F	NM_003095	6636	Hs.105465	gagtacaagggctatctggtatctgt	atcttcttcctcttcttccacacc	25
203917_at	CXADR	coxsackie virus and adenovirus receptor	NM_001338	1525	Hs.79187	gactgctacaggtaatagggacttagc	cctgggaactatgagatactacatcc	26
204235_s_at	GULP1	GULP, engulfment adaptor PTB domain containing 1	AF200715	51454	Hs.107056	tctactgagattaaacgggacctg	cttgatgtcagcacctactgtctaac	27
204269_at	PIM2	pim-2 oncogene	NM_006875	11040	Hs.80205	attgaggatcaggggttagaagac	ctaagtttgtgtggtggtagtaggag	28
204304_s_at	PROM1	prominin 1	NM_006017	8842	Hs.370052	ctggctaagtactatcgtcgaatg	agtccttgtagacccagaaactacc	29
204510_at	CDC7	CDC7 cell division cycle 7 (S. cerevisiae)	NM_003503	8317	Hs.28853	taggtgggttcctattaggtcaga	gagtttccccaaactatacctagctc	30
204559_s_at	LSM7	LSM7 homolog, U6 small nuclear RNA associated (S. cerevisiae)	NM_016199	51690	Hs.512610	ggataaggagaagaagaaaaaggagag	gtgagcttgtactggtcgtcag	31
204595_s_at	STC1	stanniocalcin 1	AI300520	6781	Hs.25590	cagcccagggttatttatactctctc	accacttacagtgtgataaggcctac	32
204766_s_at	NUDT1	nudix (nucleoside diphosphate linked moiety X)-type motif 1	NM_002452	4521	Hs.413078	TGGGCCAGATCGTGTTTGAGTT	TCTGAAGCAGGAGTGGAAACCAGT	33
204832_s_at	BMPR1A	bone morphogenetic protein receptor, type IA	NM_004329	657	Hs.2534	AAGGAAAGCCCGCAATTGCTCATC	ACCCTGGTATTCAAGGGCACATCA	34
205100_at	GFPT2	glutamine-fructose-6-phosphate transaminase 2	NM_005110	9945	Hs.30332	gtgttcgacaacagagaaactgag	cagagtgcacgtcctgtataagatag	37
205167_s_at	CDC25C	cell division cycle 25C	NM_001790	995	Hs.656	ctatccatatgagtatctgggaggac	gtacaatgcaggatactggttcag	38
205350_at	CRABP1	cellular retinoic acid binding protein 1	NM_004378	1381	Hs.346950	accactgagatcaacttcaaggtc	gacataaattctggtgcagaccac	39
205480_s_at	UGP2	UDP-glucose pyrophosphorylase 2	NM_006759	7360	Hs.417361	atatcccacctggagcagtattagag	caacactgcagggtacagtaacatag	40
205598_at	TRIP	TRAF interacting protein	NM_005879	10293	Hs.21254	agatgaagtacttagagcagcagcag	ctcgtactctttcttgagagacacac	41
205628_at	PRIM2A	primase, polypeptide 2A, 58kDa	NM_000947	5558	Hs.440603	gcaagaggacagactatacacctttc	cctccaggagagatcttgtatgac	42
205881_at	ZNF74	zinc finger protein 74 (Cos52)	NM_003426	7625	Hs.127476	gtagctgctttctgagctactcaac	ggaggtgactgactttaactagaggag	44
205895_s_at	NOLC1	nucleolar and coiled-body phosphoprotein 1	NM_004741	9221	Hs.75337	AGGGAGGAGGAAATTGAGGTGGAT	TCATCACCCTTGCTTCACCGAAGA	45
205924_at	RAB3B	RAB3B, member RAS oncogene family	BC005035	5865	Hs.123072	ACCTACTCCTGGGACAATGCACAA	AGGCCTGCCTTACACTGATGTTCT	46
205961_s_at	PSIP1	PC4 and SFRS1 interacting protein 1	NM_004682	11168	Hs.351305	ctagagaaggaacaaacagggtca	ttcagtctctctctcttcactgga	47
206055_s_at	SNRPA1	small nuclear ribonucleoprotein polypeptide A'	NM_003090	6627	Hs.434901	ctaggtgctacgttagaccagtttg	ccagttccacgagactattattgg	48
206085_s_at	CTH	cystathionase (cystathionine gamma-lyase)	NM_001902	1491	Hs.19904	gctctgggagctgatatttctatg	tgtagagtcttcagacctcgattg	49
206136_at	FZD5	frizzled homolog 5 (Drosophila)	NM_003468	7855	Hs.152251	AGGTTAGGGAGTGCTTAGCGGTTT	ACCAATCACCATCGCTTAGGCTCT	50
206695_x_at	ZNF43	zinc finger protein 43 (HTF6)	NM_003423	7594	Hs.419763	CTGGAGAGAAACTCTACAAACCTGA	CCTGTGCAATAAGGTACGAGCA	51
208286_x_at	POU5F1	POU domain, class 5, transcription factor 1	NM_002701	5460	Hs.249184	gctagggaaagaaaacctggagtt	agtgtgtctatctactgtgtcccaag	53
208447_s_at	PRPS1	phosphoribosyl pyrophosphate synthetase 1	NM_002764	5631	Hs.56	cttagtggagtgcttagggtagttg	gtagacatcctctccacgtacacttt	54
208644_at	ADPRT	ADP-ribosyltransferase (NAD+; poly (ADP-ribose) polymerase)	M32721	142	Hs.177766	agagtgccaactactaccatacgtc	agtagagaggtgtctatcacaccaga	55
208650_s_at	CD24	CD24 antigen (small cell lung carcinoma cluster 4 antigen)	BG327863	934	Hs.375108	ctcactctctcttctgcatctctactc	ccatcatctagtcaaacctctcac	56
208697_s_at	EIF3S6	eukaryotic translation initiation factor 3, subunit 6 48kDa	BC000734	3646	Hs.405590	ctgtgagttctccacttcagtctct	gactgctgtagtcaaatagcgaag	57
208711_s_at	CCND1	cyclin D1 (PRAD1	BC000076	595	Hs.371468	cctctaagatgaaggagaccatcc	ggtagtaggacaggaagttgttgg	58
208776_at	PSMD11	proteasome (prosome, macropain) 26S subunit, non-ATPase, 11	BF432873	5717	Hs.443379	tgagaaaacatctcccctctactc	aatcctcttcagtctgagcagttc	59
208810_at	DNAJB6	DnaJ (Hsp40) homolog, subfamily B, member 6	AF080569	10049	Hs.181195	tactatgaagttctaggcgtgcag	gactgtcaaaatgacttccacctc	60
209394_at	ASMTL	acetylserotonin O-methyltransferase-like	BC002508	8623	Hs.458420	gtgtttgacctcccagacattatc	ctgagtaacttgtggactttgtcg	62
209433_s_at	PPAT	phosphoribosyl pyrophosphate amidotransferase	AI457120	5471	Hs.311625	cataactacagccagaactgtagagg	ctagcctttttaacctggtcagag	63
209642_at	BUB1	BUB1 budding uninhibited by benzimidazoles 1 homolog (yeast)	AF043294	699	Hs.287472	AGTTGCATCAGGTGGTGGAGACAT	TTACTGGAAGACATGGCGCTCTCA	64
209722_s_at	SERPINB9	serine (or cysteine) proteinase inhibitor, clade B (ovalbumin), member 9	L40378	5272	Hs.104879	gaagagtactgaggttgaagttctcc	cactctgcaactacaaagcagctc	65
209848_s_at	SILV	silver homolog (mouse)	U01874	6490	Hs.95972	gcacttgtggtcactcatacttacct	gtagtacccacaacttctgtagtaggc	66
210149_s_at	ATP5H	ATP synthase, H+ transporting, mitochondrial F0 complex, subunit d	AF061735	10476	Hs.155728	gtagcttttgcagagatcataccc	cactcagcacaagatttcaccttc	67
210963_s_at	GYG2	glycogenin 2	U94363	8908	Hs.380757	ctcactcactacagcaagtgtgtct	actattcagtaagccttggtctgc	68
211020_at	GCNT2	glucosaminyl (N-acetyl) transferase 2, I-branching enzyme	L19659	2651	Hs.934	ATGCATCCTGGACTGGAAACCTCA	AGCTGGGTTGTATCGCAGTTTCAC	69
212176_at	C6orf111	chromosome 6 open reading frame 111	AA902326	25957	Hs.414993	cagcgtttacgacttgtagtggtt	ggcagaaaaacaagtctagtccac	70
212317_at	TNPO3	transportin 3	AK022910	23534	Hs.412527	cctgacactgtagatgacctgttc	gtctcgtagaaacctcatgacactac	71
212627_s_at	KIAA0116	KIAA0116 protein	AL581473	23016	Hs.254717	gtatgcagtcataagggtcatctg	cttaaagaccctctgcattagtcctc	72
213283_s_at	SALL2	sal-like 2 (Drosophila)	BG285616	6297	Hs.416358	ggctaatagtgacatagtgtgcagag	gggactcttaagaaccagacaatg	74
213721_at	SOX2	SRY (sex determining region Y)-box 2	L07335	6657	Hs.816	TCAGGAGTTGTCAAGGCAGAGAAG	GCCGCCGCCGATGATTGTTATTAT	75
213762_x_at	RBMX	RNA binding motif protein, X-linked	AI452524	27316	Hs.380118	tcttatgagtagcataccccaacc	tatcccctaaaggccacttcctat	76
213793_s_at	HOMER1	homer homolog 1 (Drosophila)	BE550452	9456	Hs.129051	CGAATAAGCAAATGCCGCCTCTGT	AGACATGAGCTCGAGTGCTGAAGA	77
215028_at	SEMA6A	sema domain, transmembrane domain (TM), and cytoplasmic domain, (semaphorin) 6A	AB002438	57556	Hs.443012	TGACAAAGGCTTGCGAAGGAGAGA	TAGCAGCAAGGCTTCTGACCTCAT	79
217919_s_at	MRPL42	mitochondrial ribosomal protein L42	BE782148	28977	Hs.331202	ctacgtattctcctctaccagatgac	ctatcataggtccttcctcaaggtg	80
218133_s_at	NIF3L1	NIF3 NGG1 interacting factor 3-like 1 (S. pombe)	NM_021824	60491	Hs.21943	gagtcggtatctactctcctcatacag	ccagtcctagcagaaaaagaagtgac	81
218209_s_at	P15RS	hypothetical protein FLJ10656	NM_018170	55197	Hs.300906	GGCAGATTGGCGGCAGAAATAGAT	AACTCTGGCTAGCTTGCGCTTGTA	82
218283_at	SS18L2	synovial sarcoma translocation gene on chromosome 18-like 2	NM_016305	51188	Hs.9774	GGGAGCATCCAATCAACTTCGAGA	GGCCCTTGTTCTGATACTCCACAA	84
218491_s_at	THY28	thymocyte protein thy28	NM_014174	29087	Hs.13645	cttctggttcagacaagggactat	cttcacatctacacctttctctaggc	85
218517_at	JADE1	PHD protein Jade-1	NM_024900	79960	Hs.12420	ggagcaggatgtcttatttaggag	gggtctgagagtatatgactggctatc	86
218602_s_at	FAM29A	family with sequence similarity 29, member A	NM_017645	54801	Hs.54617	agtccctacagaatagcctcacagta	ggtattgtaggtactatcacccttcc	87
218738_s_at	RNF138	ring finger protein 138	NM_016271	51444	Hs.180403	GGTCTCTACGAACACGTGAAGGAA	GGGCAGTAGAAATCATCTTCGGTGT	88
218781_at	SMC6L1	SMC6 structural maintenance of chromosomes 6-like 1 (yeast)	NM_024624	79677	Hs.424559	ggttttatttaccagggacctcac	ttagtagcactgtctctatgcctctc	89
218865_at	FLJ22390	hypothetical protein FLJ22390	NM_022746	64757	Hs.195345	GAAGGAACCGCTGGAAACACTGAA	GTACACAGGGTCTCCCACTTTGAT	90
218877_s_at	C6orf75	chromosome 6 open reading frame 75	NM_021820	60487	Hs.282575	gatggacagagagagcttattgagtc	caagccatgaactgtgttgtagtc	91
218878_s_at	SIRT1	sirtuin (silent mating type information regulation 2 homolog) 1 (S. cerevisiae)	NM_012238	23411	Hs.31176	gttggttctagtactggggagaaa	gaggataagacgtcatcttcagagtc	92
218885_s_at	GALNT12	UDP-N-acetyl-alpha-D-galactosamine	NM_024642	79695	Hs.47099	CATTGCTGTGGAAGCAGGAATGGA	TCTGATGATCCGAGTTGGTGCAGT	94
218951_s_at	FLJ11323	hypothetical protein FLJ11323	NM_018390	55344	Hs.378766	gatgacgtactgcctgaacaagaa	gtgtacaccatatggacaaagtgc	95
219004_s_at	C21orf45	chromosome 21 open reading frame 45	NM_018944	54069	Hs.49932	aaagctgaactctagtctgtgtcctc	ttgagagaaggtctcactctgttg	96
219433_at	BCOR	BCL6 co-repressor	NM_017745	54880	Hs.186424	gaagtggtcctgtactgcttagagaa	ggtcagcaccataagagagaagtagt	98
219464_at	CA14	carbonic anhydrase XIV	NM_012113	23632	Hs.192491	actgcagagggagataaagagagag	atttgaggactagaggactaggacag	99
219590_x_at	CGI-30	CGI-30 protein	NM_015958	51611	Hs.440776	agagaactacctacgattctctcagc	tacagttaggactgaggtgtaggcttc	100
219740_at	FLJ12505	hypothetical protein FLJ12505	NM_024749	79805	Hs.96885	gggaggactcactgttaaagatgt	ctataaggtgtaacactggaccgaag	102
219806_s_at	FN5	FN5 protein	NM_020179	56935	Hs.416456	ctgtcttctctggtctttgacttg	cctcttcaggtggagctacttatc	103
220028_at	ACVR2B	activin A receptor, type IIB	NM_001106	93	Hs.23994	gagaacctgctacagttcattgct	ctctgctacatgacacagttcgtt	104
220116_at	KCNN2	potassium intermediate/small conductance calcium-activated channel, subfamily N, member 2	NM_021614	3781	Hs.98280	AGCTGTAGTGGCAAGGAAGCTAGA	GCCATGTTTCCCTGAGTACATTGG	105
221591_s_at	FLJ10156	hypothetical protein FLJ10156	BC005004	54478	Hs.404323	GTCCCAAGAGCTAGATGAAGCCAT	TATGAAGCCTTGGCGGTCAGACA	109
221763_at	TRIP8	thyroid hormone receptor interactor 8	AI694023	221037	Hs.442675	AAGACTGGCCTTCAGGAGAAGACT	AGCAGCAACTACACCATAGGCACT	110
218905_at	FLJ20530	hypothetical protein FLJ2hypothetical protein FLJ205300530	NM_017864	55656	Hs.370888	gagctgtgtgttctgacttctttaac	acatcccatatgtagtcgtagtaggag	111
217964_at	FLJ20343	hypothetical protein FLJ20343	NM_017775	54902	Hs.171044	AAGGGCATCAGATCTGGCAAGACA	GCTTTGCTTGCTTCAGTGCTTCCT	112
213213_at	DATF1	death associated transcription factor 1	AL035669	11083	Hs.438300	ATCGCACCGAAGACAGTTTGGGAT	AGGTCCTTGACGTGCCTGTTGTTA	113
206012_at	EBAF	endometrial bleeding associated factor (left-right determination, factor A; transforming growth factor beta superfamily)	NM_003240	7044	Hs.25195	catagaggtggtcttaatgtaggtctt	ttgctcagctgtatcttgtaatcag	114
206891_at	ACTN3	actinin, alpha 3	NM_001104	89	Hs.445037	ggagcagaacattatcaactacaagac	gtacctggttctccacttcattgat	115
207453_s_at	DNAJB5	DnaJ (Hsp40) homolog, subfamily B, member 5	NM_012266	25822	Hs.237506	ACAACATCCCTGCTGACATCGTCT	GAATGTTCACAGTGCAGCCACACA	116
212145_at	MRPS27	mitochondrial ribosomal protein S27	D87453	23107	Hs.376200	cctctacccatcttcttttcttaaagc	agtactgtcactgggtcttaggaact	118
202469_s_at	CPSF6	cleavage and polyadenylation specific factor 6, 68kDa	AU149367	11052	Hs.64542	tagagctactggttaccatttatgcag	gttagaagctgaaggaagaggatcac	119
201316_at	PSMA2	proteasome (prosome, macropain) subunit, alpha type, 2	AL523904	5683	Hs.333786	aacatgtttacctacttgtggagacac	agcataggtacttttaggtgccattag	120
218319_at	PELI1	pellino homolog 1 (Drosophila)	NM_020651	57162	Hs.7886	ctacacaggctgtatttcattgtactg	cctagttcctgatagacctgttacaaa	121
217872_at	FLJ20643	hypothetical protein FLJ20643	NM_017916	55011	Hs.5245	agcagctgtatcatctagacgcttat	ctcttctccacatctcagaagcac	122
