# Supplementary material for: Comparing independent microarray studies: the case of human embryonic stem cells
Source: BMC Genomics. 2005 Jul 22;6:99. doi: 10.1186/1471-2164-6-99 (PMC1183205; doi:10.1186/1471-2164-6-99)
Supplement: Additional File 5 — real RT-PCR results. [file 1471-2164-6-99-S5.xls]

## Sheet: Summary1
Good Primer Sets:				Gene Name and annotation:								Microarray analysis:							Real-time RT-PCR analysis:
Enriched in undifferentiated HESCs by real-time RT-PCR (+CM):
	Primer no.	PCR-FCH (eff cor)	p-value deltaCt	Symbol	Description	Probe	GenBank	LocusLink	UniGene	Gene Ontology	Pathway	Mmean	FCHmean	Bmean	ES-Rao.RG	ES-Th.RG	ES-Ali		Ct CM Mean	Ct CM StdDev	meanCt UBC	delta Ct CM		Ct nonCM Mean	Ct nonCM StdDev	meanCt nonCM	delta Ct nonCM	FCH -deltaCt		Ct t-test	avg PCR eff
1	114	10.9391	3.87129e-06	EBAF	endometrial bleeding associated factor (left-right determination, factor A; transforming growth factor beta superfamily)	206012_at	NM_003240	7044	Hs.25195			2.50776	5.68735	3.79629	9.58	10.04	11.19		22.5926	0.136662	16.3123	6.28913		26.1152	0.127276	16.0358	10.2248	13.9211		5.23313e-06	1.86114
2	53	6.32925	4.9885e-05	POU5F1	POU domain, class 5, transcription factor 1	208286_x_at	NM_002701	5460	Hs.249184			4.00142	16.0157	10.1579	13.9961	12.6929	12.8027		19.8496	0.201992	15.8722	4.13164		22.5263	0.16349	15.7683	6.58185	6.87134		5.80081e-05	1.93814
3	28	5.73838	4.13134e-06	PIM2	pim-2 oncogene	204269_at	NM_006875	11040	Hs.80205	ATP binding		2.00829	4.02306	6.67852	12.0361	12.9758	9.66487		19.1147	0.133663	15.968	3.00746		21.6062	0.0214566	15.75	5.83858	6.54098		5.77272e-06	1.89617
4	86	4.32519	1.18768e-05	JADE1	PHD protein Jade-1	218517_at	NM_024900	79960	Hs.12420			2.04707	4.13265	7.8	11.2824	11.1693	8.79593		21.8037	0.144265	16.2568	5.39538		23.9151	0.0545053	15.9999	7.8579	5.16293		1.87542e-05	1.8448
5	92	4.31428	8.76106e-07	SIRT1	sirtuin (silent mating type information regulation 2 homolog) 1 (S. cerevisiae)	218878_s_at	NM_012238	23411	Hs.31176	DNA binding		1.16395	2.2407	3.90768	10.0848	9.73175	9.62374		22.2854	0.0596533	16.2568	6.01878		24.4127	0.0544577	15.9999	8.473	5.22017		1.38138e-06	1.8342
6	29	4.25374	4.76309e-05	PROM1	prominin 1	204304_s_at	NM_006017	8842	Hs.370052	vision		1.66601	3.17335	7.51051	9.7436	11.1314	10.5474		22.0372	0.0963278	15.968	6.01393		24.0375	0.180852	15.75	8.30615	4.6533		7.17368e-05	1.91039
7	99	3.84767	1.07667e-05	CA14	carbonic anhydrase XIV	219464_at	NM_012113	23632	Hs.192491	carbonate dehydratase activity	Nitrogen metabolism	2.0592	4.16756	7.36323	10.3198	10.7593	8.3369		25.6427	0.0985959	16.2568	9.29999		27.5748	0.0980899	15.9999	11.4619	4.55988		1.76938e-05	1.83789
8	115	3.8166	0.000145078	ACTN3	actinin, alpha 3	206891_at	NM_001104	89	Hs.445037			1.78336	3.44226	4.98063	9.15	11.27	6.7		22.1122	0.125916	16.3123	5.88819		23.9414	0.225039	16.0358	8.02165	4.30403		0.000252101	1.86013
9	22	3.55055	0.000141391	PTTG1	pituitary tumor-transforming 1	203554_x_at	NM_004219	9232	Hs.350966	cysteine protease inhibitor activity	Cell cycle	1.18583	2.27494	3.72541	12.815	11.2705	12.095		19.341	0.0883999	15.968	3.47475		21.1026	0.224041	15.75	5.60968	3.94387		0.000223587	1.88216
10	4	3.3782	1.95922e-06	UCHL1	ubiquitin carboxyl-terminal esterase L1 (ubiquitin thiolesterase)	201387_s_at	NM_004181	7345	Hs.76118	ubiquitin-dependent protein catabolism	Neurodegenerative Disorders	1.03977	2.0559	2.61938	12.7452	12.0684	11.5524		16.7941	0.0641714	15.968	0.761391		18.2798	0.0294496	15.75	2.4959	3.25729		3.38407e-06	2.04703
11	50	3.3092	0.0182929	FZD5	frizzled homolog 5 (Drosophila)	206136_at	NM_003468	7855	Hs.152251	G-protein coupled receptor activity		1.89808	3.72717	5.21799	8.9457	9.41492	5.11048		19.0106	0.73158	14.5213	4.04936		20.823	0.18327	14.6571	6.31051	3.1969		0.0141171	2.03514
12	13	3.30688	0.000200293	SLC16A1	solute carrier family 16 (monocarboxylic acid transporters), member 1	202234_s_at	BF511091	6566	Hs.75231	mevalonate transporter activity		2.23393	4.70414	7.10836	13.1663	13.7318	10.3626		21.8153	0.105165	15.968	5.95285		23.405	0.216085	15.75	7.894	3.50087		0.000331178	1.92723
13	24	3.27417	0.000407817	DLG7	discs, large homolog 7 (Drosophila)	203764_at	NM_014750	9787	Hs.77695	molecular_function unknown		1.96214	3.8964	6.57744	11.6076	11.4063	11.2605		21.0342	0.23504	15.968	5.17031		22.5349	0.140992	15.75	6.68305	3.29146		0.000689825	1.99045
14	103	3.25972	6.20414e-05	FN5	FN5 protein	219806_s_at	NM_020179	56935	Hs.416456	molecular_function unknown		0.789979	1.72905	2.34614	10.2813	9.88987	8.96336		23.7751	0.158046	16.3123	7.5722		25.1629	0.0451047	16.0358	9.17721	3.1698		0.000127135	2.02253
15	8	3.20233	0.000203147	VDP	vesicle docking protein p115	201831_s_at	BE875592	8615	Hs.325948	protein transporter activity		1.82984	3.55497	3.84219	10.6516	10.54	10.8457		29.8291	0.104253	15.968	13.7433		31.4654	0.224357	15.75	15.9608	3.61566		0.000331396	1.85481
16	56	3.14171	0.0169878	CD24	CD24 antigen (small cell lung carcinoma cluster 4 antigen)	208650_s_at	BG327863	934	Hs.375108	humoral immune response		2.01614	4.045	7.6813	12.2905	13.4553	12.993		17.4859	0.277588	15.8722	1.83778		19.1865	0.743549	15.7683	3.05793	3.49313		0.0206321	1.87698
17	16	3.11193	0.000291388	TCERG1	transcription elongation regulator 1 (CA150)	202396_at	NM_006706	10915	Hs.300052	RNA polymerase II transcription factor activity		1.05473	2.07733	3.61973	9.27993	11.3403	10.5103		23.8199	0.115267	15.968	7.79528		25.4015	0.236703	15.75	9.37818	3.48125		0.000481848	1.86084
18	51	3.09965	3.85674e-05	ZNF43	zinc finger protein 43 (HTF6)	206695_x_at	NM_003423	7594	Hs.419763	DNA binding		1.15057	2.22002	2.81321	12.1452	9.02377	9.68498		20.5109	0.0847603	14.5213	6.07025		22.2683	0.113955	14.6571	7.4796	3.07708		2.80295e-05	2.00496
19	26	2.95818	3.96414e-05	CXADR	coxsackie virus and adenovirus receptor	203917_at	NM_001338	1525	Hs.79187			1.58151	2.99284	5.33115	10.2142	11.3043	12.3638		20.191	0.0765568	15.968	4.29224		21.5421	0.115285	15.75	5.92518	2.96737		7.16848e-05	1.99258
20	10	2.95643	4.73851e-05	NASP	nuclear autoantigenic sperm protein (histone-binding)	201969_at	AW003362	4678	Hs.446206	DNA packaging		2.03412	4.09573	6.74278	11.782	11.1564	10.7773		22.6524	0.109839	15.968	6.78622		24.0915	0.106326	15.75	8.40221	3.15385		8.28044e-05	1.90961
21	46	2.91779	1.26013e-05	RAB3B	RAB3B, member RAS oncogene family	205924_at	BC005035	5865	Hs.123072	GTP binding		2.13401	4.38935	7.62646	9.33258	10.3581	6.3124		19.2026	0.0971831	14.5213	4.60329		20.8939	0.0335486	14.6571	6.19983	2.93929		9.02971e-06	1.98786
22	72	2.76117	1.89237e-05	KIAA0116	KIAA0116 protein	212627_s_at	AL581473	23016	Hs.254717	exonuclease activity		1.08047	2.11473	4.33697	10.1273	11.9183	8.72115		21.3604	0.0677308	16.2568	5.05142		22.6813	0.0935705	15.9999	6.58634	2.98522		3.83265e-05	1.89461
23	60	2.65494	0.001452	DNAJB6	DnaJ (Hsp40) homolog, subfamily B, member 6	208810_at	AF080569	10049	Hs.181195	heat shock protein activity		1.41925	2.67447	4.39359	10.9669	12.3626	10.3963		18.9577	0.116195	15.8722	3.21919		20.3135	0.302252	15.7683	4.4052	2.75055		0.00191956	1.94572
24	38	2.5859	6.17739e-05	CDC25C	cell division cycle 25C	205167_s_at	NM_001790	995	Hs.656	protein-tyrosine-phosphatase activity	Phosphatidylinositol signaling system	1.29605	2.45556	3.20606	9.17874	10.0726	7.04921		22.194	0.0760976	15.8722	6.3542		23.4389	0.109132	15.7683	7.79041	2.54694		8.48201e-05	2.02141
25	85	2.52805	0.00162976	THY28	thymocyte protein thy28	218491_s_at	NM_014174	29087	Hs.13645			1.0677	2.09608	2.55556	11.6004	11.5399	10.4843		20.9059	0.0970942	16.2568	4.76103		22.1287	0.324195	15.9999	6.11729	2.78901		0.00332418	1.85547
26	59	2.48697	0.0113431	PSMD11	proteasome (prosome, macropain) 26S subunit, non-ATPase, 11	208776_at	BF432873	5717	Hs.443379	cytosol	Proteasome	0.86428	1.82043	1.09364	11.2012	11.329	8.84049		22.033	0.164179	15.8722	6.22233		23.0567	0.408237	15.7683	6.91493	2.18507		0.0157358	2.26525
27	5	2.45323	0.000855224	PODXL	podocalyxin-like	201578_at	NM_005397	5420	Hs.16426	integral to plasma membrane		2.5	5.65685	7.91359	12.5629	14.7365	12.6654		18.0191	0.0718037	15.968	2.10783		19.0902	0.238378	15.75	3.61478	2.44378		0.00173254	2.00364
28	19	2.3499	0.00100535	UBE2C	ubiquitin-conjugating enzyme E2C	202954_at	NM_007019	11065	Hs.93002	ubiquitin conjugating enzyme activity	Ubiquitin mediated proteolysis	1.06463	2.09164	4.98328	8.77941	12.4916	11.1505		20.1853	0.182614	15.968	4.03453		21.2029	0.16915	15.75	5.58057	2.35492		0.00209929	1.99205
29	91	2.34797	0.000395658	C6orf75	chromosome 6 open reading frame 75	218877_s_at	NM_021820	60487	Hs.282575			1.21775	2.32583	5.46264	9.05781	10.606	9.17408		25.1973	0.0866255	16.2568	9.01757		26.2902	0.195237	15.9999	10.0715	2.54886		0.000894977	1.86636
30	47	2.2352	4.46537e-05	PSIP1	PC4 and SFRS1 interacting protein 1	205961_s_at	NM_004682	11168	Hs.351305			2.05192	4.14656	7.48894	10.6594	10.1525	10.784		18.971	0.08747	15.8722	3.17998		20.0123	0.0564018	15.7683	4.30466	2.2118		6.50856e-05	2.0166
31	79	2.23166	3.30552e-05	SEMA6A	sema domain, transmembrane domain (TM), and cytoplasmic domain, (semaphorin) 6A	215028_at	AB002438	57556	Hs.443012	protein binding		2.15685	4.45941	5.52138	11.1692	9.78104	8.7091		16.53	0.0526627	14.5213	2.06189		17.8976	0.0894207	14.6571	3.2672	2.34868		2.1821e-05	1.92248
32	87	2.1942	3.50356e-06	FAM29A	family with sequence similarity 29, member A	218602_s_at	NM_017645	54801	Hs.54617			1.17955	2.26506	1.95952	9.45257	9.42787	7.54644		23.1769	0.0465249	16.2568	6.86817		24.1572	0.0367866	15.9999	8.1523	2.35737		8.8609e-06	1.87126
33	49	2.18063	5.17735e-06	CTH	cystathionase (cystathionine gamma-lyase)	206085_s_at	NM_001902	1491	Hs.19904	amino acid metabolism	Methionine metabolism	1.13244	2.1923	3.24473	8.98827	10.5278	7.13104		21.7833	0.0563852	15.8722	5.94179		22.8699	0.0279797	15.7683	7.10742	2.28238		7.45176e-06	1.91441
34	65	2.16319	2.58797e-05	SERPINB9	serine (or cysteine) proteinase inhibitor, clade B (ovalbumin), member 9	209722_s_at	L40378	5272	Hs.104879	protein binding		1.38179	2.60591	3.44652	10.033	11.1833	8.41395		20.8915	0.0770533	16.2568	4.72185		21.7557	0.0441383	15.9999	5.80086	2.17512		7.25991e-05	2.00233
35	104	2.15795	2.41614e-05	ACVR2B	activin A receptor, type IIB	220028_at	NM_001106	93	Hs.23994	ATP binding		1.37081	2.58616	3.21367	11.1975	11.3895	8.56135		20.9541	0.0384826	16.3123	4.65256		21.8364	0.081599	16.0358	5.89474	2.23282		7.12092e-05	1.89726
36	116	2.13104	0.000570618	DNAJB5	DnaJ (Hsp40) homolog, subfamily B, member 5	207453_s_at	NM_012266	25822	Hs.237506			1.0597	2.0845	1.52384	8.52	9.6	4.29		19.5788	0.0828627	14.5213	5.14169		20.7382	0.157538	14.6571	6.19679	2.03307		0.000351715	2.07755
37	102	2.07156	0.0235178	FLJ12505	hypothetical protein FLJ12505	219740_at	NM_024749	79805	Hs.96885			3.58994	12.0415	6.00317	11.3032	9.70735	8.99938		26.2001	0.0307432	16.3123	9.85924		27.2438	0.641036	16.0358	10.8963	2.49714		0.0479791	1.6524
38	55	2.00961	0.000398504	ADPRT	ADP-ribosyltransferase (NAD+; poly (ADP-ribose) polymerase)	208644_at	M32721	142	Hs.177766			1.07961	2.11347	2.49967	9.89323	13.2694	11.1853		17.8959	0.0923167	15.8722	2.1299		18.8043	0.131286	15.7683	3.16631	2.01729		0.000606657	1.98741
39	80	1.94714	0.00208606	MRPL42	mitochondrial ribosomal protein L42	217919_s_at	BE782148	28977	Hs.331202	structural constituent of ribosome		1.29976	2.46189	3.47464	10.087	11.5158	11.3501		21.7493	0.144797	16.2568	5.65608		22.5208	0.20516	15.9999	6.75751	2.03971		0.00599989	1.89911
40	54	1.94615	2.5021e-05	PRPS1	phosphoribosyl pyrophosphate synthetase 1	208447_s_at	NM_002764	5631	Hs.56		Pentose phosphate pathway	1.09426	2.13503	2.53651	8.61393	11.4621	9.71442		20.2397	0.0146998	15.8722	4.35349		20.9671	0.0636179	15.7683	5.21089	1.77937		4.2511e-05	2.25618
41	14	1.9266	7.02274e-05	UNG	uracil-DNA glycosylase	202330_s_at	NM_003362	7374	Hs.78853	uracil DNA N-glycosylase activity		1.234	2.35218	3.78121	9.98378	10.6085	10.4499		19.4119	0.0780923	15.968	3.3596		20.1258	0.0540098	15.75	4.42505	1.90775		0.000200713	2.0223
42	111	1.88281	0.013536	FLJ20530	hypothetical protein FLJ2hypothetical protein FLJ205300530	218905_at	NM_017864	55656	Hs.370888			0.773114	1.70895	1.53013	10.05	8.25	9.7		26.4973	0.194566	16.3123	10.4046		27.1774	0.341606	16.0358	11.4793	1.94074		0.0400905	1.87821
43	39	1.87277	7.50873e-06	CRABP1	cellular retinoic acid binding protein 1	205350_at	NM_004378	1381	Hs.346950			2.61042	6.10683	7.80515	11.7037	12.8687	9.20497		18.485	0.0144607	15.8722	2.61869		19.2848	0.0504172	15.7683	3.56803	1.87085		1.22158e-05	1.99776
44	40	1.86971	2.18187e-05	UGP2	UDP-glucose pyrophosphorylase 2	205480_s_at	NM_006759	7360	Hs.417361	UTP-glucose-1-phosphate uridylyltransferase activity	Pentose and glucuronate interconversions	1.91942	3.78271	5.89367	12.3252	11.8883	13.1313		18.1502	0.0222556	15.8722	2.30128		19.0017	0.0689971	15.7683	3.16435	1.93919		3.44719e-05	1.9118
45	9	1.83129	0.000321777	CKS1B	CDC28 protein kinase regulatory subunit 1B	201896_s_at	BC001425	1163	Hs.374378	cyclin-dependent protein kinase activity		1.19037	2.28211	3.9811	10.8687	13.4506	10.3908		20.2461	0.104477	15.968	4.36909		20.8888	0.0759258	15.75	5.21368	1.81587		0.000996402	2.02047
46	63	1.81422	0.000566884	PPAT	phosphoribosyl pyrophosphate amidotransferase	209433_s_at	AI457120	5471	Hs.311625	amidophosphoribosyltransferase activity	Purine metabolism	1.60526	3.0425	5.97106	10.8696	10.7554	9.14889		20.3981	0.111619	15.8722	4.51683		21.1408	0.0956229	15.7683	5.27319	1.79836		0.000939016	2.01856
47	95	1.80978	2.06903e-06	FLJ11323	hypothetical protein FLJ11323	218951_s_at	NM_018390	55344	Hs.378766	phospholipase C activity		1.0303	2.04245	3.93495	8.86783	10.112	9.38985		25.2281	0.0386924	16.2568	9.00297		25.9196	0.00951594	15.9999	9.92548	1.92972		7.29454e-06	1.84
48	27	1.77873	5.01346e-05	GULP1	GULP, engulfment adaptor PTB domain containing 1	204235_s_at	AF200715	51454	Hs.107056	signal transducer activity		1.40756	2.65289	4.87778	8.83448	11.7004	9.28896		19.9927	0.0737531	15.968	3.94553		20.6352	0.0323208	15.75	4.91555	1.81571		0.000158884	1.9312
49	44	1.75603	0.000147045	ZNF74	zinc finger protein 74 (Cos52)	205881_at	NM_003426	7625	Hs.127476	RNA binding		1.12353	2.17879	4.22246	9.1802	8.80356	6.7436		21.6538	0.066216	15.8722	5.72451		22.3907	0.0793219	15.7683	6.59136	1.79111		0.000246802	1.94195
50	98	1.74384	0.00292908	BCOR	BCL6 co-repressor	219433_at	NM_017745	54880	Hs.186424			1.30161	2.46505	3.46087	10.3279	10.0839	7.25201		24.2439	0.0448066	16.2568	8.02097		24.8529	0.227181	15.9999	8.7946	1.82241		0.0103772	1.88038
51	81	1.65163	0.0243269	NIF3L1	NIF3 NGG1 interacting factor 3-like 1 (S. pombe)	218133_s_at	NM_021824	60491	Hs.21943			0.953107	1.93604	2.2919	10.685	10.9707	9.90832		24.9946	0.120791	16.2568	8.62214		25.4953	0.351998	15.9999	9.10604	1.69057		0.0802461	1.93403
52	71	1.65059	1.22727e-05	TNPO3	transportin 3	212317_at	AK022910	23534	Hs.412527	receptor activity		0.976477	1.96765	4.56775	10.784	11.3652	8.88148		20.6242	0.0478028	16.2568	4.41149		21.1258	0.0139634	15.9999	5.12864	1.69169		6.33815e-05	1.92917
53	110	1.60826	0.000168344	TRIP8	thyroid hormone receptor interactor 8	221763_at	AI694023	221037	Hs.442675	regulation of transcription, DNA-dependent		1.6029	3.03754	6.02445	11.1984	10.6649	10.5624		17.8244	0.0361702	14.5213	3.33336		18.7035	0.0873464	14.6571	4.11298	1.67403		8.6919e-05	1.90446
54	88	1.5754	0.000268123	RNF138	ring finger protein 138	218738_s_at	NM_016271	51444	Hs.180403			1.25079	2.37971	5.12386	9.62747	10.4421	11.5759		19.4268	0.0546637	14.5213	4.85069		20.2155	0.0758542	14.6571	5.60627	1.57227		0.000127697	1.99755
55	25	1.56576	0.00010065	SNRPF	small nuclear ribonucleoprotein polypeptide F	203832_at	NM_003095	6636	Hs.105465			1.1621	2.23783	3.23498	12.9522	13.7968	10.5317		17.9365	0.0437198	15.968	1.93482		18.3677	0.0577898	15.75	2.57741	1.56836		0.000499781	1.98349
56	67	1.54103	0.00162948	ATP5H	ATP synthase, H+ transporting, mitochondrial F0 complex, subunit d	210149_s_at	AF061735	10476	Hs.155728		Oxidative phosphorylation	0.711605	1.63763	0.830069	10.9627	12.1018	12.7069		25.4901	0.140409	16.2568	9.07787		25.9046	0.0621006	15.9999	9.96467	1.59255		0.00947696	1.87669
57	20	1.53414	0.000818353	BMS1L	BMS1-like, ribosome assembly protein (yeast)	203082_at	NM_014753	9790	Hs.10848	ATP binding		0.99469	1.99265	2.50813	10.7088	10.8964	9.41554		20.2297	0.0876544	15.968	4.17247		20.6455	0.0834313	15.75	4.80113	1.55168		0.00399963	1.93711
58	43	1.52402	7.30199e-05	PP591	FAD-synthetase	205661_s_at	NM_025207	80308	Hs.118666	Mo-molybdopterin cofactor biosynthesis		0.760642	1.69424	1.2931	9.97581	10.7525	8.15418		23.6856	0.0618747	15.8722	7.78936		24.197	0.0134458	15.7683	8.43314	1.53191		0.000151477	1.97248
59	62	1.51492	0.0181986	ASMTL	acetylserotonin O-methyltransferase-like	209394_at	BC002508	8623	Hs.458420	cellular_component unknown		0.939617	1.91802	2.64881	9.16657	11.0078	9.926		19.803	0.28821	15.8722	3.75594		20.3575	0.0662168	15.7683	4.66381	1.5784		0.0314374	1.85086
60	89	1.50655	0.00405701	SMC6L1	SMC6 structural maintenance of chromosomes 6-like 1 (yeast)	218781_at	NM_024624	79677	Hs.424559	ATP binding		1.2159	2.32285	4.06508	10.2207	9.15644	8.8076		21.9106	0.0381222	16.2568	5.69783		22.2954	0.183555	15.9999	6.38823	1.56014		0.0236882	1.85751
61	1	1.49049	0.000169854	HNRPC	heterogeneous nuclear ribonucleoprotein C (C1/C2)	200014_s_at	NM_004500	3183	Hs.476302	RNA binding		1.09514	2.13633	2.97529	10.7996	11.8366	10.912		18.7789	0.0487141	15.968	2.75469		19.1564	0.058224	15.75	3.35791	1.51103		0.00099874	1.91902
62	69	1.46289	0.014162	GCNT2	glucosaminyl (N-acetyl) transferase 2, I-branching enzyme	211020_at	L19659	2651	Hs.934	N-acetyllactosaminide beta-1,6-N-acetylglucosaminyltransferase activity	Blood group glycolipid biosynthesis-neolactoseries	1.38578	2.61312	3.99405	8.53129	9.71348	5.80907		19.961	0.14002	14.5213	5.27895		20.5577	0.131332	14.6571	6.05206	1.37641		0.00575469	2.2041
63	41	1.46228	0.000630026	TRIP	TRAF interacting protein	205598_at	NM_005879	10293	Hs.21254			0.669013	1.58999	0.580169	9.40471	9.82539	5.30542		22.1451	0.084395	15.8722	6.23664		22.5755	0.0443216	15.7683	6.76702	1.44828		0.00144315	2.03609
64	96	1.45862	0.00541086	C21orf45	chromosome 21 open reading frame 45	219004_s_at	NM_018944	54069	Hs.49932	molecular_function unknown		1.51756	2.86307	5.95286	10.9312	11.0101	9.1669		26.9771	0.123395	16.2568	10.811		27.3986	0.175513	15.9999	11.3844	1.60034		0.0272058	1.63003
65	18	1.45795	0.0361863	ZNF198	zinc finger protein 198	202778_s_at	NM_003453	7750	Hs.315241	zinc ion binding		1.29335	2.45097	5.26587	9.34087	10.4454	8.57084		22.0043	0.0906793	15.968	6.14099		22.3468	0.299659	15.75	6.72714	1.4748		0.131019	1.92321
66	11	1.44195	0.0209845	KIAA0095	KIAA0095 gene product	202188_at	NM_014669	9688	Hs.295014			0.892345	1.85619	2.80433	11.6999	11.9932	10.1197		19.3513	0.204174	15.968	3.28181		19.6427	0.124254	15.75	3.93877	1.42351		0.102271	2.07661
67	82	1.44167	0.0039321	P15RS	hypothetical protein FLJ10656	218209_s_at	NM_018170	55197	Hs.300906	kinase activity		1.12052	2.17426	5.1306	9.65296	10.2811	9.69428		18.8211	0.0879956	14.5213	4.40089		19.4528	0.113541	14.6571	4.92031	1.41019		0.00159515	2.06147
68	118	1.41189	0.000886205	MRPS27	mitochondrial ribosomal protein S27	212145_at	D87453	23107	Hs.376200			0.879131	1.83927	2.09928	9.82	11.35	10.06		23.4938	0.0469884	16.3123	7.23573		23.696	0.0806227	16.0358	7.74572	1.39353		0.0198936	2.00663
69	37	1.39335	0.0026121	GFPT2	glutamine-fructose-6-phosphate transaminase 2	205100_at	NM_005110	9945	Hs.30332		Glutamate metabolism	2.64924	6.27335	9.35567	11.0672	10.9296	9.6311		21.7421	0.11597	15.8722	5.97068		22.1233	0.048731	15.7683	6.40734	1.39967		0.00630539	1.96645
70	70	1.38005	0.00651102	C6orf111	chromosome 6 open reading frame 111	212176_at	AA902326	25957	Hs.414993			1.09542	2.13675	4.09826	8.87648	11.6225	8.94524		30.2198	0.116194	16.2568	13.9853		30.481	0.12752	15.9999	14.5787	1.43202		0.0586633	1.77984
71	100	1.35793	0.016021	CGI-30	CGI-30 protein	219590_x_at	NM_015958	51611	Hs.440776	methyltransferase activity		1.09411	2.13482	4.3806	10.2447	11.0096	8.11901		21.6127	0.139194	16.3123	5.46081		21.7572	0.117169	16.0358	5.84594	1.33889		0.240948	2.02356
72	12	1.32064	0.0276067	LSM3	LSM3 homolog, U6 small nuclear RNA associated (S. cerevisiae)	202209_at	NM_014463	27258	Hs.111632			0.841754	1.79223	0.946064	10.529	12.9614	10.8957		19.2563	0.149164	15.968	3.14316		19.4315	0.134858	15.75	3.52881	1.31332		0.205782	2.04197
73	2	1.2927	0.0110159	SNRPD2	small nuclear ribonucleoprotein D2 polypeptide 16.5kDa	200826_at	NM_004597	6633	Hs.424327	pre-mRNA splicing factor activity		0.997682	1.99679	3.74143	10.7517	11.4811	13.388		16.7744	0.0742445	15.968	0.863925		16.9242	0.121407	15.75	1.30932	1.29041		0.142322	1.99803
74	30	1.25224	1.89978e-05	CDC7	CDC7 cell division cycle 7 (S. cerevisiae)	204510_at	NM_003503	8317	Hs.28853	ATP binding	Starch and sucrose metabolism	1.17072	2.25123	2.6273	9.24931	10.6044	8.51884		25.7906	0.0153224	15.968	9.82544		25.9004	0.018499	15.75	10.1322	1.25509		0.00137884	1.92509
75	15	1.2459	0.00625245	FABP5	fatty acid binding protein 5 (psoriasis-associated)	202345_s_at	NM_001444	2171	Hs.408061	transporter activity		1.71899	3.29207	5.78611	12.4277	13.88	13.1939		17.5361	0.0800715	15.968	1.53601		17.6299	0.0642636	15.75	1.81686	1.24128		0.188712	2.03875
76	76	1.20653	0.00425551	RBMX	RNA binding motif protein, X-linked	213762_x_at	AI452524	27316	Hs.380118	RNA binding		0.999092	1.99874	2.33174	11.7075	11.3844	12.305		19.1076	0.0580687	16.2568	2.82921		19.1343	0.0606181	15.9999	3.10796	1.21722		0.610792	1.83408
77	7	1.07186	0.0189647	C10orf7	chromosome 10 open reading frame 7	201725_at	NM_006023	8872	Hs.412842	cell cycle arrest		0.923551	1.89678	2.78478	9.68045	12.1228	11.058		19.3905	0.00903053	15.968	3.42353		19.266	0.0415712	15.75	3.47041	1.06699		0.00713886	1.95793
Enriched in differentiated HESCs by real-time RT-PCR (-CM):
78	74	0.918607	0.0167422	SALL2	sal-like 2 (Drosophila)	213283_s_at	BG285616	6297	Hs.416358	transcription factor activity		2.47382	5.55512	9.57019	9.86228	12.8574	10.6691		20.7875	0.0974869	16.2568	4.47875		20.2336	0.0861038	15.9999	4.16349	0.813928		0.00180068	1.58878
79	122	0.785402	0.0050342	FLJ20643	hypothetical protein FLJ20643	217872_at	NM_017916	55011	Hs.5245			0.852679	1.80585	1.71395	10.34	11.57	9.39		18.7659	0.092315	14.5213	4.15119		18.5618	0.0507936	14.6571	3.89337	0.790108		0.0284372	2.08942
80	84	0.768862	0.00322901	SS18L2	synovial sarcoma translocation gene on chromosome 18-like 2	218283_at	NM_016305	51188	Hs.9774			1.20553	2.30623	6.14322	10.9004	10.7701	9.78467		24.2801	0.0474262	14.5213	9.73657		24.0092	0.10109	14.6571	9.25996	0.754359		0.0136743	1.88467
81	3	0.747238	0.00936963	RPL31	ribosomal protein L31	200962_at	AI348010	6160	Hs.375921	structural constituent of ribosome	Ribosome	0.719733	1.64688	1.65899	13.6898	14.1431	9.12239		13.4344	0.132595	14.5213	-0.935616		13.1411	0.0866613	14.6571	-1.44128	0.742763		0.0326994	1.97929
82	58	0.66755	0.000516725	CCND1	cyclin D1 (PRAD1	208711_s_at	BC000076	595	Hs.371468	G1/S transition of mitotic cell cycle	Cell cycle	1.36341	2.57292	4.89122	11.6888	7.57971	8.86338		22.2801	0.0935524	15.8722	6.30009		21.5699	0.0425392	15.7683	5.83345	0.656858		0.000279067	1.96034
83	77	0.666236	0.0176306	HOMER1	homer homolog 1 (Drosophila)	213793_s_at	BE550452	9456	Hs.129051			1.06847	2.09721	4.03538	9.61119	8.86816	10.4291		19.3318	0.239376	14.5213	5.0693		18.9052	0.0726193	14.6571	4.16653	0.677181		0.0418097	2.0923
84	32	0.663133	3.19086e-05	STC1	stanniocalcin 1	204595_s_at	AI300520	6781	Hs.25590	hormone activity		1.4144	2.66549	2.71656	9.56129	9.85415	5.97747		23.6864	0.0099942	15.8722	7.80796		22.946	0.0521878	15.7683	7.16927	0.643326		1.74924e-05	1.92472
85	105	0.630267	0.00625958	KCNN2	potassium intermediate/small conductance calcium-activated channel, subfamily N, member 2	220116_at	NM_021614	3781	Hs.98280	ion channel activity		1.5441	2.91622	3.30429	9.31119	10.0724	7.80195		21.5055	0.0381314	14.5213	7.00764		20.9703	0.217658	14.6571	6.12011	0.628109		0.0137566	1.99822
86	121	0.435677	0.000583327	PELI1	pellino homolog 1 (Drosophila)	218319_at	NM_020651	57162	Hs.7886			0.991813	1.98868	1.72919	9.88	11.39	9.41		26.0651	0.0906181	14.5213	11.6357		25.1123	0.167423	14.6571	10.6421	0.470219		0.000974374	2.17346
87	113	0.300172	4.71065e-05	DATF1	death associated transcription factor 1	213213_at	AL035669	11083	Hs.438300			1.20844	2.31088	4.6424	9.33	10.56	8.26		21.3221	0.10708	14.5213	6.7154		19.7736	0.112277	14.6571	5.00098	0.311146		6.57068e-05	2.05083
Good primers but FCH Not significant:
	Primer	FCH	p-value deltaCt	Symbol	Description	Probe	GenBank	LocusLink	UniGene	Gene Ontology	Pathway	Mmean	FCHmean	Bmean	ES-Rao.RG	ES-Th.RG	ES-Ali		Ct CM Mean	Ct CM StdDev	meanCt UBC	delta Ct CM		Ct nonCM Mean	Ct nonCM StdDev	meanCt nonCM	delta Ct nonCM	FCH		Ct t-test	avg PCR eff
88	75	15.6669	0.0604421	SOX2	SRY (sex determining region Y)-box 2	213721_at	L07335	6657	Hs.816	transcription factor activity		1.47485	2.77955	4.82728	11.8013	13.0813	6.23121		18.0292	0.0330092	14.5213	3.48767		21.711	2.36771	14.6571	9.78476	11.6806		0.0544821	2.16429
89	109	1.28488	0.105249	FLJ10156	hypothetical protein FLJ10156	221591_s_at	BC005004	54478	Hs.404323			1.82237	3.53661	6.36485	9.60896	9.86916	9.43391		19.492	0.27295	14.5213	4.85871		19.9679	0.0723163	14.6571	5.25722	1.26589		0.0432703	2.05079
90	64	1.27901	0.0709027	BUB1	BUB1 budding uninhibited by benzimidazoles 1 homolog (yeast)	209642_at	AF043294	699	Hs.287472	ATP binding	Starch and sucrose metabolism	1.26139	2.39726	3.66286	9.20591	11.7067	7.85922		19.5296	0.187957	14.5213	4.8756		19.9794	0.119236	14.6571	5.42662	1.24322		0.0248829	2.11633
91	31	1.26726	0.0991356	LSM7	LSM7 homolog, U6 small nuclear RNA associated (S. cerevisiae)	204559_s_at	NM_016199	51690	Hs.512610	pre-mRNA splicing factor activity		1.30753	2.47518	4.74437	10.0156	11.7442	10.7689		18.0509	0.0442671	15.968	2.09038		18.1709	0.270037	15.75	2.18526	1.26402		0.489815	2.01072
92	94	1.22997	0.277289	GALNT12	UDP-N-acetyl-alpha-D-galactosamine	218885_s_at	NM_024642	79695	Hs.47099	transferase activity		1.37502	2.59371	4.70476	9.34559	10.4	8.59524		20.6943	0.0683481	14.5213	6.22997		21.1187	0.391936	14.6571	6.23197	1.22148		0.138358	2.0188
93	48	1.14569	0.213129	SNRPA1	small nuclear ribonucleoprotein polypeptide A'	206055_s_at	NM_003090	6627	Hs.434901	RNA binding		1.29449	2.4529	5.83498	11.582	13.2839	10.0474		19.8051	0.196206	15.8722	4.13129		19.8962	0.116823	15.7683	4.00031	1.14476		0.527556	1.97594
94	90	1.11324	0.161557	FLJ22390	hypothetical protein FLJ22390	218865_at	NM_022746	64757	Hs.195345			0.879979	1.84035	2.20482	7.7453	10.8336	8.02706		21.2274	0.0789753	14.5213	6.69699		21.5073	0.122318	14.6571	6.71103	1.10507		0.0291069	2.03177
95	45	1.06292	0.665382	NOLC1	nucleolar and coiled-body phosphoprotein 1	205895_s_at	NM_004741	9221	Hs.75337	GTP binding		1.27536	2.42059	2.63876	11.4568	10.4564	9.56213		17.061	0.115203	14.5213	2.5055		17.2782	0.279797	14.6571	2.73676	1.05807		0.281629	2.015
96	66	1.02979	0.928929	SILV	silver homolog (mouse)	209848_s_at	U01874	6490	Hs.95972	melanin biosynthesis from tyrosine		2.21139	4.6312	5.99743	9.63811	12.6474	7.18162		23.2817	0.114593	16.2568	7.14341		23.047	0.388944	15.9999	6.60115	1.01552		0.372904	1.83305
97	120	1.01673	0.819323	PSMA2	proteasome (prosome, macropain) subunit, alpha type, 2	201316_at	AL523904	5683	Hs.333786			1.13962	2.20324	4.01941	12.12	12.57	10.85		20.2855	0.324192	14.5213	5.39186		20.4676	0.0574041	14.6571	5.83661	1.03265		0.392218	1.8069
98	57	1.00313	0.952472	EIF3S6	eukaryotic translation initiation factor 3, subunit 6 48kDa	208697_s_at	BC000734	3646	Hs.405590			1.03383	2.04746	4.14498	11.4779	8.74394	13.0658		18.1443	0.100099	15.8722	2.20411		18.0278	0.329373	15.7683	2.06576	0.9913		0.589123	1.83647
99	6	0.995799	0.869968	IFITM1	interferon induced transmembrane protein 1 (9-27)	201601_x_at	NM_003641	8519	Hs.458414	receptor signaling protein activity		2.37398	5.18368	8.99377	12.0349	14.0525	11.4376		15.4727	0.0781299	14.5213	1.01683		15.5968	0.0855521	14.6571	1.03584	0.991943		0.137124	2.01498
100	33	0.994569	0.848792	NUDT1	nudix (nucleoside diphosphate linked moiety X)-type motif 1	204766_s_at	NM_002452	4521	Hs.413078	GTPase activity		1.22676	2.3404	4.04094	9.65397	12.3003	8.3917		18.7117	0.129797	14.5213	4.05833		18.8286	0.0946326	14.6571	4.21997	0.987013		0.275918	2.08154
101	21	0.963567	0.600446	M96	likely ortholog of mouse metal response element binding transcription factor 2	203345_s_at	AI566096	22823	Hs.31016	DNA binding		1.18953	2.28079	5.48007	10.3016	10.4253	9.65946		18.5889	0.128586	14.5213	4.03842		18.6732	0.0904817	14.6571	3.91716	0.964896		0.405995	1.89974
102	119	0.947442	0.274989	CPSF6	cleavage and polyadenylation specific factor 6, 68kDa	202469_s_at	AU149367	11052	Hs.64542			1.01922	2.02683	3.64797	9.71	10.41	8.93		21.7185	0.15605	16.3123	5.5846		21.2811	0.155772	16.0358	5.37332	0.89449		0.0263914	1.80411
103	34	0.880641	0.216099	BMPR1A	bone morphogenetic protein receptor, type IA	204832_s_at	NM_004329	657	Hs.2534	ATP binding		1.70502	3.26033	5.10402	10.123	11.2281	9.79395		19.1137	0.198964	14.5213	4.73705		19.0597	0.102923	14.6571	4.28419	0.876717		0.697554	1.94479
104	68	0.851997	0.23287	GYG2	glycogenin 2	210963_s_at	U94363	8908	Hs.380757	glycogenin glucosyltransferase activity		1.78853	3.45463	5.859	11.0325	11.3988	8.14659		22.8837	0.378773	16.2568	6.41341		22.2477	0.27401	15.9999	6.36402	0.768931		0.0779895	1.68473
105	112	0.845396	0.0913206	FLJ20343	hypothetical protein FLJ20343	217964_at	NM_017775	54902	Hs.171044			0.824531	1.77096	2.15401	9.57	11.71	9.76		18.5262	0.148151	14.5213	4.00371		18.4184	0.120014	14.6571	3.65254	0.844632		0.382798	2.03838
106	23	0.649565	0.698647	HMGB3	high-mobility group box 3	203744_at	NM_005342	3149	Hs.19114	DNA binding		1.6736	3.19009	6.93972	10.2727	11.7087	11.7683		21.9662	3.08357	15.968	4.24206		21.0072	0.0478473	15.75	5.29039	0.598328		0.618727	1.83945
Need to be redesigned:
	Primer			Symbol	Description	Probe	GenBank	LocusLink	UniGene	Gene Ontology	Pathway	Mmean	FCHmean	Bmean	ES-Rao.RG	ES-Th.RG	ES-Ali
107	36			LSM6	LSM6 homolog, U6 small nuclear RNA associated (S. cerevisiae)	205036_at	NM_007080	11157	Hs.149675	pre-mRNA splicing factor activity		1.10004	2.1436	2.28312	11.2476	10.749	10.1358
108	61			PIM1	pim-1 oncogene	209193_at	M24779	5292	Hs.81170	ATP binding		1.53491	2.8977	3.50245	10.6237	11.0046	8.70628
109	93			KLIP1	KSHV latent nuclear antigen interacting protein 1	218883_s_at	NM_024629	79682	Hs.38178			1.0185	2.02582	3.58876	11.868	11.5266	11.2388
110	101			FLJ23451	hypothetical protein FLJ23451	219617_at	NM_024766	79823	Hs.132799			1.04879	2.06879	4.21393	9.43309	9.50811	7.06567
111	117			CCNC	cyclin C	201955_at	AL137784	892	Hs.435450			1.01208	2.01682	3.15227	11.31	10.68	11.89
				EBAF	endometrial bleeding associated factor (left-right determination, factor A; transforming growth factor beta superfamily)	206012_at	NM_003240	7044	Hs.25195
