# Supplementary material for: Comparing independent microarray studies: the case of human embryonic stem cells
Source: BMC Genomics. 2005 Jul 22;6:99. doi: 10.1186/1471-2164-6-99 (PMC1183205; doi:10.1186/1471-2164-6-99)
Supplement: Additional File 7 — Up-regulated genes – EASE analysis. EASE analysis for the up-regulated genes in the intersection of the three studies [file 1471-2164-6-99-S7.xls]

## Sheet: EASEUP.AFFYint7373
System	Gene Category	Ratio	List Hits	List Total	Population Hits	Population Total	EASE score	Hochberg	Benjamini	Bootstrap within system	Median System false positives	Within-system FDR	Gene identifiers	Affymetrix probesets
GO Biological Process	nucleobase\, nucleoside\, nucleotide and nucleic acid metabolism	1.54059	31	82	1358	5534	0.00787611	1	0.487	0.182	0	0	142; 892; 3149; 3183; 4521; 4678; 5460; 5471; 5631; 6297; 6627; 6633; 6657; 7360; 7374; 7594; 7625; 7750; 8317; 9221; 9232; 10476; 10915; 11052; 11083; 22823; 23016; 23411; 51690; 79960; 221037	200014_S_AT; 200826_AT; 201955_AT; 201969_AT; 202330_S_AT; 202396_AT; 202469_S_AT; 202778_S_AT; 203345_S_AT; 203554_X_AT; 203744_AT; 204510_AT; 204559_S_AT; 204766_S_AT; 205480_S_AT; 205881_AT; 205895_S_AT; 206055_S_AT; 206695_X_AT; 208286_X_AT; 208447_S_AT; 208644_AT; 209433_S_AT; 210149_S_AT; 212627_S_AT; 213213_AT; 213283_S_AT; 213721_AT; 218517_AT; 218878_S_AT; 221763_AT
GO Biological Process	mitotic cell cycle	3.7198	7	82	127	5534	0.0103428	1	0.541	0.23	0	0	595; 699; 995; 8317; 9221; 9232; 11065	202954_AT; 203554_X_AT; 204510_AT; 205167_S_AT; 205895_S_AT; 208711_S_AT; 209642_AT
GO Biological Process	cytokinesis	4.96234	5	82	68	5534	0.0170821	1	0.726	0.365	0	0	595; 892; 995; 8317; 11065	201955_AT; 202954_AT; 204510_AT; 205167_S_AT; 208711_S_AT
GO Biological Process	mitosis	4.16591	5	82	81	5534	0.0302837	1	1	0.573	1	0.25	699; 995; 9221; 9232; 11065	202954_AT; 203554_X_AT; 205167_S_AT; 205895_S_AT; 209642_AT
GO Biological Process	M phase of mitotic cell cycle	4.06553	5	82	83	5534	0.0327292	1	1	0.611	1	0.2	699; 995; 9221; 9232; 11065	202954_AT; 203554_X_AT; 205167_S_AT; 205895_S_AT; 209642_AT
GO Biological Process	obsolete biological process	3.92371	5	82	86	5534	0.0366096	1	1	0.659	1	0.167	595; 892; 995; 8317; 11065	201955_AT; 202954_AT; 204510_AT; 205167_S_AT; 208711_S_AT
GO Biological Process	RNA processing	2.77891	7	82	170	5534	0.037485	1	1	0.666	1	0.143	3183; 6627; 6633; 9221; 11052; 23016; 51690	200014_S_AT; 200826_AT; 202469_S_AT; 204559_S_AT; 205895_S_AT; 206055_S_AT; 212627_S_AT
GO Biological Process	aromatic compound metabolism	5.19137	4	82	52	5534	0.0399693	1	1	0.695	1	0.125	5471; 6490; 8623; 80308	205661_S_AT; 209394_AT; 209433_S_AT; 209848_S_AT
GO Biological Process	physiological process	1.07701	77	82	4825	5534	0.0422799	1	1	0.708	2	0.222	93; 142; 595; 657; 699; 892; 934; 995; 1381; 1491; 2171; 2651; 3149; 3183; 3646; 3781; 4521; 4678; 5292; 5420; 5460; 5471; 5631; 5683; 5865; 6160; 6297; 6490; 6566; 6627; 6633; 6657; 6781; 7044; 7345; 7360; 7374; 7594; 7625; 7750; 7855; 8317; 8519; 8615; 8623; 8842; 8872; 8908; 9221; 9232; 9688; 9790; 9945; 10049; 10293; 10476; 10915; 11040; 11052; 11065; 11083; 22823; 23016; 23411; 23534; 23632;…	200014_S_AT; 200826_AT; 200962_AT; 201316_AT; 201387_S_AT; 201578_AT; 201601_X_AT; 201725_AT; 201831_S_AT; 201955_AT; 201969_AT; 202188_AT; 202234_S_AT; 202330_S_AT; 202345_S_AT; 202396_AT; 202469_S_AT; 202778_S_AT; 202954_AT; 203082_AT; 203345_S_AT; 203554_X_AT; 203744_AT; 204235_S_AT; 204269_AT; 204304_S_AT; 204510_AT; 204559_S_AT; 204595_S_AT; 204766_S_AT; 204832_S_AT; 205100_AT; 205167_S_AT; …
GO Biological Process	metabolism	1.16782	57	82	3294	5534	0.0467058	1	1	0.765	2	0.2	93; 142; 657; 699; 892; 995; 1491; 2171; 2651; 3149; 3183; 3646; 4521; 4678; 5292; 5460; 5471; 5631; 5683; 6160; 6297; 6490; 6627; 6633; 6657; 7345; 7360; 7374; 7594; 7625; 7750; 8317; 8623; 8908; 9221; 9232; 9945; 10049; 10293; 10476; 10915; 11040; 11052; 11065; 11083; 22823; 23016; 23411; 23632; 25822; 28977; 51444; 51611; 51690; 79960; 80308; 221037	200014_S_AT; 200826_AT; 200962_AT; 201316_AT; 201387_S_AT; 201955_AT; 201969_AT; 202330_S_AT; 202345_S_AT; 202396_AT; 202469_S_AT; 202778_S_AT; 202954_AT; 203345_S_AT; 203554_X_AT; 203744_AT; 204269_AT; 204510_AT; 204559_S_AT; 204766_S_AT; 204832_S_AT; 205100_AT; 205167_S_AT; 205480_S_AT; 205598_AT; 205661_S_AT; 205881_AT; 205895_S_AT; 206055_S_AT; 206085_S_AT; 206695_X_AT; 207453_S_AT; 208286_X_…
GO Biological Process	transmembrane receptor protein serine/threonine kinase signaling pathway	7.49864	3	82	27	5534	0.0586658	1	1	0.842	3	0.273	93; 657; 7044	204832_S_AT; 206012_AT; 220028_AT
GO Biological Process	nuclear division	3.34098	5	82	101	5534	0.059849	1	1	0.857	3	0.25	699; 995; 9221; 9232; 11065	202954_AT; 203554_X_AT; 205167_S_AT; 205895_S_AT; 209642_AT
GO Biological Process	ribosome biogenesis	6.9815	3	82	29	5534	0.0666086	1	1	0.879	3	0.231	9221; 9790; 23016	203082_AT; 205895_S_AT; 212627_S_AT
GO Biological Process	M phase	3.18339	5	82	106	5534	0.0690036	1	1	0.885	4	0.286	699; 995; 9221; 9232; 11065	202954_AT; 203554_X_AT; 205167_S_AT; 205895_S_AT; 209642_AT
GO Biological Process	amine metabolism	2.68163	6	82	151	5534	0.0694542	1	1	0.886	4	0.267	1491; 2651; 5471; 6490; 8623; 9945	205100_AT; 206085_S_AT; 209394_AT; 209433_S_AT; 209848_S_AT; 211020_AT
GO Biological Process	ribosome biogenesis and assembly	6.74878	3	82	30	5534	0.0707072	1	1	0.894	4	0.25	9221; 9790; 23016	203082_AT; 205895_S_AT; 212627_S_AT
GO Biological Process	traversing start control point of mitotic cell cycle	26.9951	2	82	5	5534	0.0710977	1	1	0.894	4	0.235	995; 8317	204510_AT; 205167_S_AT
GO Biological Process	regulation of cell cycle	2.10079	8	82	257	5534	0.0809537	1	1	0.933	5	0.278	595; 699; 892; 995; 8317; 8519; 8872; 11065	201601_X_AT; 201725_AT; 201955_AT; 202954_AT; 204510_AT; 205167_S_AT; 208711_S_AT; 209642_AT
GO Biological Process	RNA splicing	3.85645	4	82	70	5534	0.0823281	1	1	0.936	5	0.263	3183; 6627; 6633; 51690	200014_S_AT; 200826_AT; 204559_S_AT; 206055_S_AT
GO Biological Process	biosynthesis	1.64604	13	82	533	5534	0.0857388	1	1	0.941	5	0.25	1491; 2651; 3646; 5471; 5631; 6160; 6490; 8623; 8908; 9945; 10476; 28977; 80308	200962_AT; 205100_AT; 205661_S_AT; 206085_S_AT; 208447_S_AT; 208697_S_AT; 209394_AT; 209433_S_AT; 209848_S_AT; 210149_S_AT; 210963_S_AT; 211020_AT; 217919_S_AT
GO Biological Process	RNA metabolism	2.24959	7	82	210	5534	0.086065	1	1	0.941	5	0.238	3183; 6627; 6633; 9221; 11052; 23016; 51690	200014_S_AT; 200826_AT; 202469_S_AT; 204559_S_AT; 205895_S_AT; 206055_S_AT; 212627_S_AT
GO Biological Process	glutamine metabolism	16.872	2	82	8	5534	0.111335	1	1	0.977	7	0.318	5471; 9945	205100_AT; 209433_S_AT
GO Biological Process	cell cycle	1.66077	11	82	447	5534	0.115569	1	1	0.982	8	0.348	595; 699; 892; 995; 8317; 8519; 8872; 9221; 9232; 11065; 79677	201601_X_AT; 201725_AT; 201955_AT; 202954_AT; 203554_X_AT; 204510_AT; 205167_S_AT; 205895_S_AT; 208711_S_AT; 209642_AT; 218781_AT
GO Biological Process	G1/S transition of mitotic cell cycle	4.93813	3	82	41	5534	0.120442	1	1	0.982	8	0.333	595; 995; 8317	204510_AT; 205167_S_AT; 208711_S_AT
GO Biological Process	amino acid and derivative metabolism	2.59568	5	82	130	5534	0.122102	1	1	0.982	9	0.36	1491; 5471; 6490; 8623; 9945	205100_AT; 206085_S_AT; 209394_AT; 209433_S_AT; 209848_S_AT
GO Biological Process	DNA metabolism	1.86817	8	82	289	5534	0.128877	1	1	0.987	9	0.346	142; 4521; 4678; 6657; 7374; 8317; 9232; 23411	201969_AT; 202330_S_AT; 203554_X_AT; 204510_AT; 204766_S_AT; 208644_AT; 213721_AT; 218878_S_AT
GO Biological Process	carbohydrate biosynthesis	4.60144	3	82	44	5534	0.135193	1	1	0.989	10	0.37	2651; 8908; 9945	205100_AT; 210963_S_AT; 211020_AT
GO Biological Process	cell growth and/or maintenance	1.18715	33	82	1876	5534	0.169328	1	1	0.999	13	0.464	142; 595; 699; 892; 995; 1381; 2171; 3781; 5292; 5420; 5865; 6566; 6657; 6781; 7044; 7855; 8317; 8519; 8615; 8872; 9221; 9232; 9688; 9790; 10476; 11065; 23016; 23411; 23534; 51454; 57556; 79677; 79960	201578_AT; 201601_X_AT; 201725_AT; 201831_S_AT; 201955_AT; 202188_AT; 202234_S_AT; 202345_S_AT; 202954_AT; 203082_AT; 203554_X_AT; 204235_S_AT; 204510_AT; 204595_S_AT; 205167_S_AT; 205350_AT; 205895_S_AT; 205924_AT; 206012_AT; 206136_AT; 208644_AT; 208711_S_AT; 209193_AT; 209642_AT; 210149_S_AT; 212317_AT; 212627_S_AT; 213721_AT; 215028_AT; 218517_AT; 218781_AT; 218878_S_AT; 220116_AT
GO Biological Process	G1 phase of mitotic cell cycle	10.3827	2	82	13	5534	0.174606	1	1	0.999	14	0.483	995; 8317	204510_AT; 205167_S_AT
GO Biological Process	nucleoside metabolism	8.99837	2	82	15	5534	0.198649	1	1	1	17	0.567	5471; 5631	208447_S_AT; 209433_S_AT
GO Cellular Component	small nucleolar ribonucleoprotein complex	21.0599	5	97	16	6537	6.94434e-05	0.0472	0.0472	0.001	0	0	6633; 6636; 11157; 27258; 51690	200826_AT; 202209_AT; 203832_AT; 204559_S_AT; 205036_AT
GO Cellular Component	viral capsid	9.62739	5	97	35	6537	0.00161357	1	0.234	0.015	0	0	3183; 6627; 6633; 6636; 27316	200014_S_AT; 200826_AT; 203832_AT; 206055_S_AT; 213762_X_AT
GO Cellular Component	viral nucleocapsid	9.62739	5	97	35	6537	0.00161357	1	0.234	0.015	0	0	3183; 6627; 6633; 6636; 27316	200014_S_AT; 200826_AT; 203832_AT; 206055_S_AT; 213762_X_AT
GO Cellular Component	viral capsid (sensu Retroviridae)	9.62739	5	97	35	6537	0.00161357	1	0.234	0.015	0	0	3183; 6627; 6633; 6636; 27316	200014_S_AT; 200826_AT; 203832_AT; 206055_S_AT; 213762_X_AT
GO Cellular Component	virion	8.63997	5	97	39	6537	0.00242374	1	0.248	0.026	0	0	3183; 6627; 6633; 6636; 27316	200014_S_AT; 200826_AT; 203832_AT; 206055_S_AT; 213762_X_AT
GO Cellular Component	nucleolus	6.03508	6	97	67	6537	0.00289587	1	0.248	0.033	0	0	6633; 6636; 9221; 11157; 27258; 51690	200826_AT; 202209_AT; 203832_AT; 204559_S_AT; 205036_AT; 205895_S_AT
GO Cellular Component	small nuclear ribonucleoprotein complex	13.4784	4	97	20	6537	0.00291905	1	0.248	0.033	0	0	6627; 6633; 6636; 11157	200826_AT; 203832_AT; 205036_AT; 206055_S_AT
GO Cellular Component	ribonucleoprotein complex	3.03566	10	97	222	6537	0.0050946	1	0.346	0.056	0	0	3183; 6627; 6633; 6636; 11157; 27258; 27316; 28977; 51690; 54902	200014_S_AT; 200826_AT; 202209_AT; 203832_AT; 204559_S_AT; 205036_AT; 206055_S_AT; 213762_X_AT; 217919_S_AT; 217964_AT
GO Cellular Component	nucleus	1.43556	36	97	1690	6537	0.0135015	1	0.612	0.139	0	0	142; 595; 699; 892; 995; 3149; 3183; 4678; 5292; 5460; 6297; 6627; 6633; 6636; 6657; 7374; 7594; 7625; 7750; 8317; 9221; 9232; 9688; 9790; 10915; 11052; 11083; 11157; 22823; 23016; 23411; 27258; 27316; 51690; 79682; 221037	200014_S_AT; 200826_AT; 201955_AT; 201969_AT; 202188_AT; 202209_AT; 202330_S_AT; 202396_AT; 202469_S_AT; 202778_S_AT; 203082_AT; 203345_S_AT; 203554_X_AT; 203744_AT; 203832_AT; 204510_AT; 204559_S_AT; 205036_AT; 205167_S_AT; 205881_AT; 205895_S_AT; 206055_S_AT; 206695_X_AT; 208286_X_AT; 208644_AT; 208711_S_AT; 209193_AT; 209642_AT; 212627_S_AT; 213213_AT; 213283_S_AT; 213721_AT; 213762_X_AT; 2188…
GO Cellular Component	intracellular membrane-bound organelle	1.21032	47	97	2617	6537	0.0698724	1	1	0.63	1	0.1	142; 595; 699; 892; 995; 1491; 2651; 3149; 3183; 4521; 4678; 5292; 5460; 5471; 5865; 6297; 6627; 6633; 6636; 6657; 7374; 7594; 7625; 7750; 8317; 8615; 9221; 9232; 9688; 9790; 10476; 10915; 11052; 11083; 11157; 22823; 23016; 23107; 23411; 27258; 27316; 28977; 29087; 51690; 54478; 79682; 221037	200014_S_AT; 200826_AT; 201831_S_AT; 201955_AT; 201969_AT; 202188_AT; 202209_AT; 202330_S_AT; 202396_AT; 202469_S_AT; 202778_S_AT; 203082_AT; 203345_S_AT; 203554_X_AT; 203744_AT; 203832_AT; 204510_AT; 204559_S_AT; 204766_S_AT; 205036_AT; 205167_S_AT; 205881_AT; 205895_S_AT; 205924_AT; 206055_S_AT; 206085_S_AT; 206695_X_AT; 208286_X_AT; 208644_AT; 208711_S_AT; 209193_AT; 209433_S_AT; 209642_AT; 21…
GO Cellular Component	membrane-bound organelle	1.21032	47	97	2617	6537	0.0698724	1	1	0.63	1	0.0909	142; 595; 699; 892; 995; 1491; 2651; 3149; 3183; 4521; 4678; 5292; 5460; 5471; 5865; 6297; 6627; 6633; 6636; 6657; 7374; 7594; 7625; 7750; 8317; 8615; 9221; 9232; 9688; 9790; 10476; 10915; 11052; 11083; 11157; 22823; 23016; 23107; 23411; 27258; 27316; 28977; 29087; 51690; 54478; 79682; 221037	200014_S_AT; 200826_AT; 201831_S_AT; 201955_AT; 201969_AT; 202188_AT; 202209_AT; 202330_S_AT; 202396_AT; 202469_S_AT; 202778_S_AT; 203082_AT; 203345_S_AT; 203554_X_AT; 203744_AT; 203832_AT; 204510_AT; 204559_S_AT; 204766_S_AT; 205036_AT; 205167_S_AT; 205881_AT; 205895_S_AT; 205924_AT; 206055_S_AT; 206085_S_AT; 206695_X_AT; 208286_X_AT; 208644_AT; 208711_S_AT; 209193_AT; 209433_S_AT; 209642_AT; 21…
GO Cellular Component	obsolete cellular component	1.98942	8	97	271	6537	0.102584	1	1	0.812	2	0.167	142; 699; 995; 3149; 5865; 11065; 23534; 25957	202954_AT; 203744_AT; 205167_S_AT; 205924_AT; 208644_AT; 209642_AT; 212176_AT; 212317_AT
GO Cellular Component	pore complex	4.70175	3	97	43	6537	0.131017	1	1	0.899	3	0.231	9688; 79682; 221037	202188_AT; 218883_S_AT; 221763_AT
GO Cellular Component	nuclear pore	4.70175	3	97	43	6537	0.131017	1	1	0.899	3	0.214	9688; 79682; 221037	202188_AT; 218883_S_AT; 221763_AT
GO Cellular Component	endomembrane system	2.33999	5	97	144	6537	0.160968	1	1	0.943	4	0.267	8615; 9688; 54478; 79682; 221037	201831_S_AT; 202188_AT; 218883_S_AT; 221591_S_AT; 221763_AT
GO Cellular Component	heterogeneous nuclear ribonucleoprotein complex	11.232	2	97	12	6537	0.162794	1	1	0.943	4	0.25	3183; 27316	200014_S_AT; 213762_X_AT
GO Cellular Component	chloroplast	10.368	2	97	13	6537	0.175111	1	1	0.959	5	0.294	1491; 5471	206085_S_AT; 209433_S_AT
		#DIV/0!
GO Molecular Function	RNA binding	2.84682	13	99	309	6699	0.00171837	1	0.234	0.029	0	0	3183; 6160; 6627; 6633; 6636; 7625; 11052; 11157; 23016; 27258; 27316; 51690; 54902	200014_S_AT; 200826_AT; 200962_AT; 202209_AT; 202469_S_AT; 203832_AT; 204559_S_AT; 205036_AT; 205881_AT; 206055_S_AT; 212627_S_AT; 213762_X_AT; 217964_AT
GO Molecular Function	pre-mRNA splicing factor activity	7.68939	5	99	44	6699	0.00373483	1	0.282	0.072	0	0	6633; 6636; 11157; 27258; 51690	200826_AT; 202209_AT; 203832_AT; 204559_S_AT; 205036_AT
GO Molecular Function	mRNA binding	5.83333	5	99	58	6699	0.00999354	1	0.541	0.203	0	0	6633; 6636; 11157; 27258; 51690	200826_AT; 202209_AT; 203832_AT; 204559_S_AT; 205036_AT
GO Molecular Function	transferase activity	1.72499	22	99	863	6699	0.0119374	1	0.58	0.254	0	0	142; 657; 699; 2651; 5292; 5471; 5631; 6781; 7360; 8317; 8623; 8908; 9787; 9945; 11040; 23411; 51611; 55197; 60487; 79682; 79695; 80308	203764_AT; 204269_AT; 204510_AT; 204595_S_AT; 204832_S_AT; 205100_AT; 205480_S_AT; 205661_S_AT; 208447_S_AT; 208644_AT; 209193_AT; 209394_AT; 209433_S_AT; 209642_AT; 210963_S_AT; 211020_AT; 218209_S_AT; 218877_S_AT; 218878_S_AT; 218883_S_AT; 218885_S_AT; 219590_X_AT
GO Molecular Function	transferase activity\, transferring pentosyl groups	11.9412	3	99	17	6699	0.0249755	1	0.944	0.463	0	0	142; 5471; 23411	208644_AT; 209433_S_AT; 218878_S_AT
GO Molecular Function	transferase activity\, transferring glycosyl groups	3.71795	5	99	91	6699	0.0438237	1	1	0.653	1	0.167	142; 2651; 5471; 8908; 23411	208644_AT; 209433_S_AT; 210963_S_AT; 211020_AT; 218878_S_AT
GO Molecular Function	transforming growth factor-beta receptor activity	19.3333	2	99	7	6699	0.0980591	1	1	0.944	4	0.571	93; 657	204832_S_AT; 220028_AT
GO Molecular Function	nucleic acid binding	1.26244	30	99	1608	6699	0.119188	1	1	0.981	6	0.75	142; 3149; 3183; 3646; 5460; 6160; 6297; 6627; 6633; 6636; 6657; 7360; 7594; 7625; 7750; 9232; 11052; 11083; 11157; 22823; 23016; 23411; 25957; 27258; 27316; 51444; 51690; 54902; 55656; 79960	200014_S_AT; 200826_AT; 200962_AT; 202209_AT; 202469_S_AT; 202778_S_AT; 203345_S_AT; 203554_X_AT; 203744_AT; 203832_AT; 204559_S_AT; 205036_AT; 205480_S_AT; 205881_AT; 206055_S_AT; 206695_X_AT; 208286_X_AT; 208644_AT; 208697_S_AT; 212176_AT; 212627_S_AT; 213213_AT; 213283_S_AT; 213721_AT; 213762_X_AT; 217964_AT; 218517_AT; 218738_S_AT; 218878_S_AT; 218905_AT
GO Molecular Function	NAD+ ADP-ribosyltransferase activity	13.5333	2	99	10	6699	0.137112	1	1	0.989	7	0.778	142; 23411	208644_AT; 218878_S_AT
GenMAPP pathway	Hs_Cell cycle	3.98526	5	14	63	703	0.0226152	1	0.905	0.035	0	0	595; 699; 995; 8317; 9232	203554_X_AT; 204510_AT; 205167_S_AT; 208711_S_AT; 209642_AT
GenMAPP pathway	Rn_Cell cycle	4.36646	4	14	46	703	0.0472106	1	1	0.066	0	0	699; 995; 8317; 9232	203554_X_AT; 204510_AT; 205167_S_AT; 209642_AT
KEGG pathway	Cell cycle - Homo sapiens	3.75128	4	24	65	1463	0.078614	1	1	0.36	0	0	595; 699; 995; 9232	203554_X_AT; 205167_S_AT; 208711_S_AT; 209642_AT
KEGG pathway	TGF-betasignaling pathway - Homo sapiens	3.89096	3	24	47	1463	0.167031	1	1	0.688	1	0.5	93; 657; 7044	204832_S_AT; 206012_AT; 220028_AT
KEGG pathway	Folding, Sorting and Degradation - Homo sapiens	3.20833	3	24	57	1463	0.224845	1	1	0.834	2	0.667	5683; 5717; 11065	201316_AT; 202954_AT; 208776_AT
KEGG pathway	Nitrogen metabolism - Homo sapiens	7.61979	2	24	16	1463	0.224972	1	1	0.834	2	0.5	1491; 23632	206085_S_AT; 219464_AT
KEGG pathway	Glutamate metabolism - Homo sapiens	6.77315	2	24	18	1463	0.249422	1	1	0.873	2	0.4	5471; 9945	205100_AT; 209433_S_AT
KEGG pathway	Cell Growth and Death - Homo sapiens	2.03194	4	24	120	1463	0.290691	1	1	0.92	3	0.5	595; 699; 995; 9232	203554_X_AT; 205167_S_AT; 208711_S_AT; 209642_AT
KEGG pathway	Proteasome - Homo sapiens	5.30072	2	24	23	1463	0.307363	1	1	0.94	3	0.429	5683; 5717	201316_AT; 208776_AT
KEGG pathway	Energy Metabolism - Homo sapiens	1.70911	3	24	107	1463	0.510876	1	1	0.995	6	0.75	1491; 10476; 23632	206085_S_AT; 210149_S_AT; 219464_AT
KEGG pathway	Signal Transduction - Homo sapiens	1.08531	6	24	337	1463	0.640023	1	1	1	9	1	93; 595; 657; 5292; 7044; 7855	204832_S_AT; 206012_AT; 206136_AT; 208711_S_AT; 209193_AT; 220028_AT
KEGG pathway	Amino Acid Metabolism - Homo sapiens	1.30625	3	24	140	1463	0.662573	1	1	1	9	0.9	1491; 5471; 9945	205100_AT; 206085_S_AT; 209433_S_AT
KEGG pathway	Carbohydrate Metabolism - Homo sapiens	1.27885	3	24	143	1463	0.674456	1	1	1	10	0.909	5631; 7360; 9945	205100_AT; 205480_S_AT; 208447_S_AT
KEGG pathway	Jak-STATsignaling pathway - Homo sapiens	1.56303	2	24	78	1463	0.719165	1	1	1	10	0.833	595; 5292	208711_S_AT; 209193_AT
KEGG pathway	Purine metabolism - Homo sapiens	1.46888	2	24	83	1463	0.741754	1	1	1	11	0.846	5471; 5631	208447_S_AT; 209433_S_AT
KEGG pathway	Wntsignaling pathway - Homo sapiens	1.36985	2	24	89	1463	0.766569	1	1	1	11	0.786	595; 7855	206136_AT; 208711_S_AT
KEGG pathway	Nucleotide Metabolism - Homo sapiens	1.24405	2	24	98	1463	0.799561	1	1	1	12	0.8	5471; 5631	208447_S_AT; 209433_S_AT
KEGG pathway	Cytokine-cytokine receptor interaction - Homo sapiens	1.06014	2	24	115	1463	0.85011	1	1	1	13	0.813	93; 657	204832_S_AT; 220028_AT
KEGG pathway	Ligand-Receptor Interaction - Homo sapiens	0.591828	2	24	206	1463	0.970376	1	1	1	15	0.882	93; 657	204832_S_AT; 220028_AT
