# Supplementary material for: Comparing independent microarray studies: the case of human embryonic stem cells
Source: BMC Genomics. 2005 Jul 22;6:99. doi: 10.1186/1471-2164-6-99 (PMC1183205; doi:10.1186/1471-2164-6-99)
Supplement: Additional File 8 — Down-regulated genes – EASE analysis. EASE analysis for the up-regulated genes in the intersection of the three studies [file 1471-2164-6-99-S8.xls]

## Sheet: EASEDOWN.AFFYint7373
System	Gene Category	Ratio	List Hits	List Total	Population Hits	Population Total	EASE score	Hochberg	Benjamini	Bootstrap within system	Median System false positives	Within-system FDR	Gene identifiers	Affymetrix probesets
GO Biological Process	morphogenesis	2.18126	15	67	568	5534	0.00612563	1	1	0.134	0	0	59; 195; 1839; 2014; 2621; 3490; 4000; 4256; 4739; 5376; 5653; 6525; 6609; 6662; 8522	1598_G_AT; 200974_AT; 201162_AT; 202150_S_AT; 202191_S_AT; 202291_S_AT; 202935_S_AT; 203411_S_AT; 203729_AT; 203821_AT; 204733_AT; 207390_S_AT; 209420_S_AT; 210139_S_AT; 211986_AT
GO Biological Process	growth	5.22766	5	67	79	5534	0.0142031	1	1	0.283	0	0	2014; 2621; 3490; 4739; 5653	1598_G_AT; 201162_AT; 202150_S_AT; 203729_AT; 204733_AT
GO Biological Process	development	1.72277	18	67	863	5534	0.0218697	1	1	0.409	0	0	59; 195; 397; 1839; 2014; 2621; 3490; 4000; 4256; 4739; 5376; 5653; 6525; 6609; 6662; 8522; 9371; 10397	1598_G_AT; 200632_S_AT; 200974_AT; 201162_AT; 201288_AT; 202150_S_AT; 202191_S_AT; 202291_S_AT; 202935_S_AT; 203411_S_AT; 203729_AT; 203821_AT; 203943_AT; 204733_AT; 207390_S_AT; 209420_S_AT; 210139_S_AT; 211986_AT
GO Biological Process	cell growth	5.16231	4	67	64	5534	0.0403066	1	1	0.653	1	0.25	2014; 2621; 3490; 4739	1598_G_AT; 201162_AT; 202150_S_AT; 203729_AT
GO Biological Process	regulation of cell size	5.16231	4	67	64	5534	0.0403066	1	1	0.653	1	0.2	2014; 2621; 3490; 4739	1598_G_AT; 201162_AT; 202150_S_AT; 203729_AT
GO Biological Process	organogenesis	1.97515	11	67	460	5534	0.0443488	1	1	0.682	1	0.167	59; 195; 1839; 4000; 4256; 5376; 5653; 6525; 6609; 6662; 8522	200974_AT; 202191_S_AT; 202291_S_AT; 202935_S_AT; 203411_S_AT; 203821_AT; 204733_AT; 207390_S_AT; 209420_S_AT; 210139_S_AT; 211986_AT
GO Biological Process	regulation of development	4.65335	4	67	71	5534	0.052166	1	1	0.745	2	0.286	2621; 3490; 4739; 5653	1598_G_AT; 201162_AT; 202150_S_AT; 204733_AT
GO Biological Process	muscle development	4.29075	4	67	77	5534	0.0635265	1	1	0.812	3	0.375	59; 1839; 4000; 6525	200974_AT; 203411_S_AT; 203821_AT; 207390_S_AT
GO Biological Process	cartilage condensation	27.5323	2	67	6	5534	0.0694882	1	1	0.843	3	0.333	4256; 6662	202291_S_AT; 202935_S_AT
GO Biological Process	cartilage development	27.5323	2	67	6	5534	0.0694882	1	1	0.843	3	0.3	4256; 6662	202291_S_AT; 202935_S_AT
GO Biological Process	cellular morphogenesis	3.98058	4	67	83	5534	0.0759357	1	1	0.874	4	0.364	2014; 2621; 3490; 4739	1598_G_AT; 201162_AT; 202150_S_AT; 203729_AT
GO Biological Process	regulation of cellular process	1.80737	10	67	457	5534	0.0910328	1	1	0.92	5	0.417	397; 604; 1839; 2014; 2621; 3490; 4739; 5376; 5653; 56674	1598_G_AT; 201162_AT; 201288_AT; 202150_S_AT; 203140_AT; 203729_AT; 203821_AT; 204733_AT; 210139_S_AT; 218065_S_AT
GO Biological Process	regulation of cell proliferation	2.82866	5	67	146	5534	0.0956549	1	1	0.933	5	0.385	604; 1839; 2014; 3490; 5376	201162_AT; 203140_AT; 203729_AT; 203821_AT; 210139_S_AT
GO Biological Process	regulation of cell growth	5.27215	3	67	47	5534	0.107612	1	1	0.96	6	0.429	2621; 3490; 4739	1598_G_AT; 201162_AT; 202150_S_AT
GO Biological Process	cytoskeleton organization and biogenesis	2.64734	5	67	156	5534	0.114704	1	1	0.971	7	0.467	397; 2934; 4739; 7094; 9371	200696_S_AT; 201288_AT; 202150_S_AT; 203254_S_AT; 203943_AT
GO Biological Process	regulation of growth	4.76521	3	67	52	5534	0.127194	1	1	0.979	8	0.5	2621; 3490; 4739	1598_G_AT; 201162_AT; 202150_S_AT
GO Biological Process	organismal physiological process	1.50809	13	67	712	5534	0.134247	1	1	0.983	8	0.471	311; 397; 604; 1312; 2180; 2202; 3959; 4256; 5376; 5653; 9235; 10379; 11343	200923_AT; 201288_AT; 201842_S_AT; 201963_AT; 202291_S_AT; 203140_AT; 203828_S_AT; 203882_AT; 204733_AT; 206200_S_AT; 208817_AT; 210139_S_AT; 211026_S_AT
GO Biological Process	response to stimulus	1.44364	14	67	801	5534	0.149869	1	1	0.987	10	0.556	311; 397; 604; 2202; 3959; 4256; 5376; 5653; 9235; 9709; 10379; 10397; 11343; 26353	200632_S_AT; 200923_AT; 201288_AT; 201842_S_AT; 202291_S_AT; 203140_AT; 203828_S_AT; 203882_AT; 204733_AT; 206200_S_AT; 210139_S_AT; 211026_S_AT; 217168_S_AT; 221667_S_AT
GO Biological Process	response to biotic stimulus	1.65194	9	67	450	5534	0.164723	1	1	0.991	11	0.579	311; 397; 604; 3959; 9235; 9709; 10379; 11343; 26353	200923_AT; 201288_AT; 203140_AT; 203828_S_AT; 203882_AT; 206200_S_AT; 211026_S_AT; 217168_S_AT; 221667_S_AT
GO Biological Process	neurogenesis	2.19673	5	67	188	5534	0.185377	1	1	0.995	13	0.65	195; 5376; 5653; 6609; 8522	202191_S_AT; 204733_AT; 209420_S_AT; 210139_S_AT; 211986_AT
GO Biological Process	actin cytoskeleton organization and biogenesis	3.64399	3	67	68	5534	0.194291	1	1	0.996	14	0.667	397; 2934; 4739	200696_S_AT; 201288_AT; 202150_S_AT
GO Biological Process	response to wounding	2.56115	4	67	129	5534	0.198719	1	1	0.996	14	0.636	604; 3959; 5653; 11343	200923_AT; 203140_AT; 204733_AT; 211026_S_AT
GO Cellular Component	focal adhesion	13.1265	2	83	12	6537	0.140675	1	1	0.877	3	3	7094; 23289	203254_S_AT; 212715_S_AT
GO Cellular Component	cell-substrate adherens junction	13.1265	2	83	12	6537	0.140675	1	1	0.877	3	1.5	7094; 23289	203254_S_AT; 212715_S_AT
GO Cellular Component	intracellular organelle	1.14396	46	83	3167	6537	0.144256	1	1	0.886	3	1	59; 195; 311; 397; 604; 1508; 1601; 1839; 2000; 2180; 2934; 3628; 3675; 4000; 4122; 4739; 5066; 5900; 6310; 6525; 6609; 6662; 6709; 6867; 7025; 7026; 7094; 7320; 8405; 8522; 8553; 9371; 9709; 10379; 10397; 10965; 23052; 23289; 23413; 25937; 26056; 55033; 64374; 64743; 80205; 81855	200632_S_AT; 200696_S_AT; 200838_AT; 200911_S_AT; 200974_AT; 201169_S_AT; 201278_AT; 201288_AT; 201474_S_AT; 201963_AT; 202032_S_AT; 202132_AT; 202150_S_AT; 202191_S_AT; 202333_S_AT; 202336_S_AT; 202794_AT; 202935_S_AT; 202982_S_AT; 203140_AT; 203231_S_AT; 203254_S_AT; 203411_S_AT; 203490_AT; 203821_AT; 203882_AT; 203943_AT; 204640_S_AT; 206200_S_AT; 207390_S_AT; 208611_S_AT; 209050_S_AT; 209119_…
GO Cellular Component	organelle	1.14396	46	83	3167	6537	0.144256	1	1	0.886	3	0.75	59; 195; 311; 397; 604; 1508; 1601; 1839; 2000; 2180; 2934; 3628; 3675; 4000; 4122; 4739; 5066; 5900; 6310; 6525; 6609; 6662; 6709; 6867; 7025; 7026; 7094; 7320; 8405; 8522; 8553; 9371; 9709; 10379; 10397; 10965; 23052; 23289; 23413; 25937; 26056; 55033; 64374; 64743; 80205; 81855	200632_S_AT; 200696_S_AT; 200838_AT; 200911_S_AT; 200974_AT; 201169_S_AT; 201278_AT; 201288_AT; 201474_S_AT; 201963_AT; 202032_S_AT; 202132_AT; 202150_S_AT; 202191_S_AT; 202333_S_AT; 202336_S_AT; 202794_AT; 202935_S_AT; 202982_S_AT; 203140_AT; 203231_S_AT; 203254_S_AT; 203411_S_AT; 203490_AT; 203821_AT; 203882_AT; 203943_AT; 204640_S_AT; 206200_S_AT; 207390_S_AT; 208611_S_AT; 209050_S_AT; 209119_…
GO Cellular Component	cell-matrix junction	11.2513	2	83	14	6537	0.162139	1	1	0.918	4	0.8	7094; 23289	203254_S_AT; 212715_S_AT
GO Cellular Component	extracellular matrix	2.26319	5	83	174	6537	0.174014	1	1	0.936	4	0.667	1955; 2202; 3675; 4256; 7077	201474_S_AT; 201842_S_AT; 202291_S_AT; 203167_AT; 212830_AT
GO Cellular Component	apicolateral plasma membrane	3.69183	3	83	64	6537	0.191388	1	1	0.949	5	0.714	195; 7094; 23289	203254_S_AT; 211986_AT; 212715_S_AT
GO Cellular Component	cell junction	3.57996	3	83	66	6537	0.200526	1	1	0.959	5	0.625	195; 7094; 23289	203254_S_AT; 211986_AT; 212715_S_AT
GO Molecular Function	calcium ion binding	2.89886	11	82	310	6699	0.00394216	1	1	0.084	0	0	311; 1955; 2202; 2621; 2934; 4256; 6709; 9766; 10938; 23413; 55033	1598_G_AT; 200696_S_AT; 201842_S_AT; 202181_AT; 202291_S_AT; 206200_S_AT; 208112_X_AT; 208611_S_AT; 212830_AT; 218266_S_AT; 219390_AT
GO Molecular Function	protein binding	1.7632	21	82	973	6699	0.0103321	1	1	0.195	0	0	311; 493; 604; 2000; 3490; 3959; 4000; 4638; 5533; 5653; 5900; 6310; 6525; 6709; 7025; 7026; 7094; 8405; 25937; 26056; 115207	200923_AT; 201162_AT; 202132_AT; 202555_S_AT; 203140_AT; 203231_S_AT; 203254_S_AT; 203411_S_AT; 203490_AT; 204640_S_AT; 204733_AT; 205410_S_AT; 206200_S_AT; 207000_S_AT; 207390_S_AT; 208611_S_AT; 209050_S_AT; 209119_X_AT; 209505_AT; 210879_S_AT; 212188_AT
GO Molecular Function	ion binding	1.99866	16	82	654	6699	0.0107732	1	1	0.204	0	0	311; 493; 1312; 1955; 2180; 2202; 2621; 2934; 4256; 5066; 5533; 6709; 9766; 10938; 23413; 55033	1598_G_AT; 200696_S_AT; 201842_S_AT; 201963_AT; 202181_AT; 202291_S_AT; 202336_S_AT; 205410_S_AT; 206200_S_AT; 207000_S_AT; 208112_X_AT; 208611_S_AT; 208817_AT; 212830_AT; 218266_S_AT; 219390_AT
GO Molecular Function	metal ion binding	1.99866	16	82	654	6699	0.0107732	1	1	0.204	0	0	311; 493; 1312; 1955; 2180; 2202; 2621; 2934; 4256; 5066; 5533; 6709; 9766; 10938; 23413; 55033	1598_G_AT; 200696_S_AT; 201842_S_AT; 201963_AT; 202181_AT; 202291_S_AT; 202336_S_AT; 205410_S_AT; 206200_S_AT; 207000_S_AT; 208112_X_AT; 208611_S_AT; 208817_AT; 212830_AT; 218266_S_AT; 219390_AT
GO Molecular Function	structural molecule activity	2.39639	11	82	375	6699	0.0143724	1	1	0.275	0	0	59; 857; 1955; 2014; 2202; 4000; 4256; 5376; 6525; 6709; 7094	200974_AT; 201842_S_AT; 202291_S_AT; 203065_S_AT; 203254_S_AT; 203411_S_AT; 203729_AT; 207390_S_AT; 208611_S_AT; 210139_S_AT; 212830_AT
GO Molecular Function	specific RNA polymerase II transcription factor activity	12.8992	3	82	19	6699	0.0216143	1	1	0.37	0	0	6662; 7025; 7026	202935_S_AT; 209119_X_AT; 209505_AT
GO Molecular Function	cation binding	1.85996	13	82	571	6699	0.0405483	1	1	0.619	1	0.143	311; 1955; 2202; 2621; 2934; 4256; 5066; 5533; 6709; 9766; 10938; 23413; 55033	1598_G_AT; 200696_S_AT; 201842_S_AT; 202181_AT; 202291_S_AT; 202336_S_AT; 206200_S_AT; 207000_S_AT; 208112_X_AT; 208611_S_AT; 212830_AT; 218266_S_AT; 219390_AT
GO Molecular Function	calmodulin binding	4.66829	4	82	70	6699	0.0523091	1	1	0.728	1	0.125	493; 4638; 5533; 6709	202555_S_AT; 205410_S_AT; 207000_S_AT; 208611_S_AT
GO Molecular Function	ligand-regulated transcription factor activity	32.678	2	82	5	6699	0.0590295	1	1	0.766	2	0.222	7025; 7026	209119_X_AT; 209505_AT
GO Molecular Function	hydrolase activity\, acting on ester bonds	2.20054	8	82	297	6699	0.0668688	1	1	0.823	2	0.2	1845; 3628; 5533; 5797; 6609; 10965; 11343; 23052	201536_AT; 202794_AT; 202982_S_AT; 203329_AT; 207000_S_AT; 209420_S_AT; 211026_S_AT; 212570_AT
GO Molecular Function	phosphoric ester hydrolase activity	2.61843	5	82	156	6699	0.119537	1	1	0.97	5	0.455	1845; 3628; 5533; 5797; 6609	201536_AT; 202794_AT; 203329_AT; 207000_S_AT; 209420_S_AT
GO Molecular Function	structural constituent of eye lens	13.6159	2	82	12	6699	0.13593	1	1	0.985	6	0.5	2014; 5376	203729_AT; 210139_S_AT
GO Molecular Function	phosphoric monoester hydrolase activity	2.89186	4	82	113	6699	0.156177	1	1	0.991	7	0.538	1845; 3628; 5533; 5797	201536_AT; 202794_AT; 203329_AT; 207000_S_AT
GenMAPP pathway	Hs_Nuclear Receptors	8.7875	2	8	20	703	0.183652	1	1	0.308	0	0	7025; 7026	209119_X_AT; 209505_AT
GenMAPP pathway	Hs_Matrix Metalloproteinases	4.39375	1	8	20	703	1	1	1	1	10	5	7077	203167_AT
GenMAPP pathway	Hs_Fatty Acid Degradation	5.85833	1	8	15	703	1	1	1	1	10	3.33	2180	201963_AT
GenMAPP pathway	Hs_Ovarian Infertility Genes	7.32292	1	8	12	703	1	1	1	1	10	2.5	6609	209420_S_AT
GenMAPP pathway	Hs_G Protein Signaling	1.86968	1	8	47	703	1	1	1	1	10	2	5533	207000_S_AT
GenMAPP pathway	Hs_G13 Signaling Pathway	4.88194	1	8	18	703	1	1	1	1	10	1.67	397	201288_AT
GenMAPP pathway	Hs_Glycogen Metabolism	3.515	1	8	25	703	1	1	1	1	10	1.43	2992	201554_X_AT
KEGG pathway	Cell Communication - Homo sapiens	3.6575	3	15	80	1463	0.175869	1	1	0.657	1	1	857; 5797; 7094	203065_S_AT; 203254_S_AT; 203329_AT
KEGG pathway	Cell Motility - Homo sapiens	2.56667	3	15	114	1463	0.298857	1	1	0.907	3	1.5	2934; 3675; 4638	200696_S_AT; 201474_S_AT; 202555_S_AT
KEGG pathway	Regulation of actin cytoskeleton - Homo sapiens	2.56667	3	15	114	1463	0.298857	1	1	0.907	3	1	2934; 3675; 4638	200696_S_AT; 201474_S_AT; 202555_S_AT
KEGG pathway	Integrin-mediated celladhesion - Homo sapiens	3.82484	2	15	51	1463	0.392868	1	1	0.963	4	1	857; 7094	203065_S_AT; 203254_S_AT
KEGG pathway	Glycan Biosynthesis and Metabolism - Homo sapiens	2.3502	2	15	83	1463	0.560204	1	1	0.997	6	1.2	4122; 6609	202032_S_AT; 209420_S_AT
KEGG pathway	Signal Transduction - Homo sapiens	1.15767	4	15	337	1463	0.659671	1	1	0.999	8	1.33	1845; 3628; 5533; 10379	201536_AT; 202794_AT; 203882_AT; 207000_S_AT
KEGG pathway	MAPKsignaling pathway - Homo sapiens	1.56053	2	15	125	1463	0.715275	1	1	1	9	1.29	1845; 5533	201536_AT; 207000_S_AT
